# Supplementary material for: Investigating the Epigenetic Landscape of Major Depressive Disorder: A Genome-Wide Meta-Analysis of DNA Methylation Data, Including New Insights into Stochastic Epigenetic Mutations and Epivariations
Source: Biomedicines. 2024 Sep 25;12(10):2181. doi: 10.3390/biomedicines12102181 (PMC11505239; doi:10.3390/biomedicines12102181)
Supplement: Supplementary file 1 [file biomedicines-12-02181-s001.zip]

Archive with 8 entries (8 files):
- Legend.pdf
- Supplementary Table S1.xlsx
- Supplementary Table S2.xlsx
- Supplementary Table S3.pdf
- Supplementary Table S4.pdf
- Supplementary Table S5.xlsx
- Supplementary Table S6.xlsx
- Supplementary Table S7.xlsx
