# Supplementary material for: Investigating the Epigenetic Landscape of Major Depressive Disorder: A Genome-Wide Meta-Analysis of DNA Methylation Data, Including New Insights into Stochastic Epigenetic Mutations and Epivariations
Source: Biomedicines. 2024 Sep 25;12(10):2181. doi: 10.3390/biomedicines12102181 (PMC11505239; doi:10.3390/biomedicines12102181)
Supplement: Supplementary file 1 [file biomedicines-12-02181-s001.zip › Supplementary Table S1.xlsx]

## Sheet: META_BLOOD
MarkerName	Weight	Zscore	P.value	Direction	P.Adj_FDR	chr	pos
cg25883348	1523	-4685	0.002804	---+	0.962446	chr2	234883862
cg00000236	1523	-1442	0.1494	---+	0.999943	chr8	42263294
cg00000289	1523	0.239	0.811	++-+	0.999943	chr14	69341139
cg00000292	1523	-1014	0.3108	+---	0.999943	chr16	28890100
cg00000321	1523	1042	0.2975	+-+-	0.999943	chr8	41167802
cg00000363	1523	-1358	0.1746	----	0.999943	chr1	230560793
cg00000622	1523	-1325	0.1852	+--+	0.999943	chr15	23034447
cg00000658	1523	0.158	0.8741	-+--	0.999943	chr9	139997924
cg00000714	1523	0.149	0.8817	++--	0.999943	chr19	54695678
cg00000734	1523	-0.15	0.8812	-+-+	0.999943	chr3	128902377
cg00000769	1523	0.112	0.9112	++-+	0.999943	chr12	124086477
cg00000807	1523	-0.301	0.7631	-+--	0.999943	chr2	23913414
cg00000924	1523	-2479	0.01317	----	0.999943	chr11	2720463
cg00000948	1523	1394	0.1633	+++-	0.999943	chr8	49890609
cg00000957	1523	-2446	0.01446	+---	0.999943	chr1	5937253
cg00001245	1523	0.874	0.3819	-+-+	0.999943	chr3	15106710
cg00001249	1523	0.347	0.7286	++--	0.999943	chr14	60389786
cg00001269	1523	-1645	0.0999	+---	0.999943	chr20	48959004
cg00001446	1523	-0.142	0.8869	++--	0.999943	chr1	43831041
cg00001582	1523	-0.424	0.6717	---+	0.999943	chr10	80828702
cg00001583	1523	-0.727	0.4673	--++	0.999943	chr1	200011786
cg00001594	1523	-0.594	0.5523	----	0.999943	chr2	11484705
cg00001687	1523	-0.864	0.3875	---+	0.999943	chr16	89761661
cg00001747	1523	2239	0.02515	-+++	0.999943	chr2	105460263
cg00001791	1523	-0.325	0.7455	----	0.999943	chr2	103414042
cg00001793	1523	-0.482	0.6296	---+	0.999943	chr12	11905390
cg00001809	1523	-0.436	0.6631	--+-	0.999943	chr14	101154025
cg00001854	1523	0.597	0.5508	++--	0.999943	chr16	47008491
cg00001930	1523	-0.628	0.5301	+---	0.999943	chr18	60055084
cg00002028	1523	0.763	0.4454	--++	0.999943	chr1	20960010
cg00002033	1523	-0.961	0.3364	+--+	0.999943	chr19	39798481
cg00002116	1523	1.3	0.1935	-+--	0.999943	chr17	79670410
cg00002145	1523	0.55	0.5823	--+-	0.999943	chr2	238249536
cg00002190	1523	-0.982	0.3262	+--+	0.999943	chr8	19555033
cg00002224	1523	0.238	0.8119	-++-	0.999943	chr8	144120399
cg00002236	1523	1111	0.2666	-+-+	0.999943	chr18	67873061
cg00002406	1523	0.549	0.5829	-+-+	0.999943	chr16	30366435
cg00002426	1523	1.15	0.2503	++++	0.999943	chr3	57743543
cg00002449	1523	-1772	0.07647	+-+-	0.999943	chr10	28961565
cg00002464	1523	-0.151	0.8803	-+-+	0.999943	chr8	120428418
cg00002490	1523	-0.667	0.5045	---+	0.999943	chr4	2264510
cg00002531	1523	-0.525	0.5996	---+	0.999943	chr7	127721794
cg00002591	1523	0.262	0.7936	+-+-	0.999943	chr3	52870543
cg00002593	1523	0.361	0.7181	++++	0.999943	chr1	1268793
cg00002646	1523	1201	0.2298	+++-	0.999943	chr1	153515502
cg00002660	1523	-1104	0.2696	-+--	0.999943	chr12	56583610
cg00002769	1523	0.17	0.8652	+---	0.999943	chr16	90002618
cg00002808	1523	0.186	0.8524	++-+	0.999943	chr1	223568700
cg00002809	1523	-0.875	0.3815	+---	0.999943	chr17	76482353
cg00002810	1523	-0.266	0.7905	-+-+	0.999943	chr1	57888707
cg00002837	1523	0.625	0.5321	++++	0.999943	chr1	44513358
cg00003014	1523	-1981	0.0476	+--+	0.999943	chr3	197279819
cg00003091	1523	-0.719	0.4723	---+	0.999943	chr4	1715004
cg00003173	1523	-0.352	0.7246	+--+	0.999943	chr3	14166750
cg00003202	1523	0.093	0.9258	-+-+	0.999943	chr1	151319512
cg00003287	1523	0.745	0.4563	++-+	0.999943	chr1	201346149
cg00003298	1523	1131	0.2582	++++	0.999943	chr12	113901210
cg00003345	1523	-0.878	0.3802	--+-	0.999943	chr1	10816499
cg00003513	1523	0.853	0.3935	++--	0.999943	chr1	10757436
cg00003578	1523	-0.502	0.6157	-+--	0.999943	chr1	12600529
cg00003625	1523	-0.292	0.7706	--+-	0.999943	chr17	48912543
cg00003722	1523	0.851	0.3949	++++	0.999943	chr10	4500434
cg00003784	1523	-2364	0.01805	---+	0.999943	chr17	62503072
cg00003858	1523	-0.817	0.4141	+---	0.999943	chr1	45080600
cg00003965	1523	-0.408	0.683	+-++	0.999943	chr3	108476878
cg00004055	1523	0.174	0.8618	-+-+	0.999943	chr16	66586745
cg00004067	1523	-0.293	0.7698	+---	0.999943	chr3	36981714
cg00004072	1523	-0.616	0.5381	---+	0.999943	chr19	39898015
cg00004082	1523	-0.669	0.5037	-+-+	0.999943	chr4	10020360
cg00004089	1523	-0.359	0.7194	+--+	0.999943	chr17	74678836
cg00004207	1523	-1247	0.2125	+---	0.999943	chr2	38977301
cg00004219	1523	1364	0.1726	+-++	0.999943	chr12	132536833
cg00004257	1523	0.461	0.6447	--+-	0.999943	chr1	34629175
cg00004429	1523	-0.029	0.9769	++--	0.999943	chr9	140681206
cg00004533	1523	1144	0.2525	+++-	0.999943	chr21	45402464
cg00004562	1523	0.089	0.9289	-++-	0.999943	chr6	31089293
cg00004608	1523	-1079	0.2806	+---	0.999943	chr6	134272463
cg00004700	1523	0.863	0.3884	++-+	0.999943	chr2	106013885
cg00004806	1523	-0.023	0.9818	+--+	0.999943	chr6	161558105
cg00004883	1523	1367	0.1717	++++	0.999943	chr16	75148460
cg00004939	1523	-0.656	0.5121	-+-+	0.999943	chr14	69261661
cg00004963	1523	-0.075	0.9403	+--+	0.999943	chr6	147124996
cg00004979	1523	0.073	0.942	++--	0.999943	chr12	111885466
cg00004996	1523	-1236	0.2165	+---	0.999943	chr8	17271535
cg00005010	1523	0.244	0.8069	--+-	0.999943	chr16	56691849
cg00005040	1523	-1886	0.05934	+---	0.999943	chr6	127439206
cg00005072	1523	0.615	0.5385	+++-	0.999943	chr16	89371982
cg00005083	1523	0.244	0.8072	-+--	0.999943	chr6	46655543
cg00005112	1523	0.742	0.4584	-++-	0.999943	chr16	69958840
cg00005166	1523	-0.182	0.8557	++--	0.999943	chr16	3264442
cg00005297	1523	-1368	0.1713	----	0.999943	chr4	3465367
cg00005306	1523	-0.762	0.4462	-+-+	0.999943	chr16	30709566
cg00005437	1523	-1254	0.21	+---	0.999943	chr17	18010740
cg00005543	1523	1198	0.2309	-++-	0.999943	chr6	170151632
cg00005619	1523	-0.183	0.8551	++--	0.999943	chr11	47608722
cg00005622	1523	-0.434	0.664	--++	0.999943	chr8	145180403
cg00005849	1523	0.335	0.7376	+-+-	0.999943	chr2	237071182
cg00006032	1523	-0.764	0.4448	---+	0.999943	chr14	66974439
cg00006081	1523	0.334	0.7387	++--	0.999943	chr10	124908907
cg00006122	1523	-0.322	0.7477	-+--	0.999943	chr12	52463316
cg00006397	1523	-3009	0.002617	----	0.999943	chr1	160336699
cg00006414	1523	1917	0.05517	-+++	0.999943	chr7	148822837
cg00006626	1523	0.927	0.354	+-+-	0.999943	chr1	154127462
cg00006787	1523	-0.856	0.3917	----	0.999943	chr13	110533441
cg00006884	1523	-0.121	0.9037	+--+	0.999943	chr7	23637030
cg00006948	1523	-1205	0.2282	--++	0.999943	chr4	1768889
cg00007032	1523	-0.619	0.5358	-+-+	0.999943	chr13	30002629
cg00007036	1523	-1779	0.07527	+--+	0.999943	chr1	33742089
cg00007064	1523	2511	0.01203	++++	0.999943	chr9	124974153
cg00007076	1523	-1508	0.1315	----	0.999943	chr8	67342600
cg00007221	1523	-0.004	0.9965	+-+-	0.999943	chr1	43999020
cg00007226	1523	-0.1	0.9207	+-++	0.999943	chr14	105781366
cg00007239	1523	0.61	0.5421	++--	0.999943	chr4	165877045
cg00007269	1523	-1326	0.1849	-+-+	0.999943	chr19	2945106
cg00007300	1523	-0.606	0.5446	--+-	0.999943	chr14	24521434
cg00007324	1523	0.173	0.8627	++-+	0.999943	chr19	4047803
cg00007326	1523	0.458	0.647	+-++	0.999943	chr19	13366046
cg00007420	1523	1515	0.1297	-++-	0.999943	chr6	99796732
cg00007426	1523	-2095	0.03615	----	0.999943	chr2	240404782
cg00007466	1523	0.212	0.8322	+-+-	0.999943	chr19	7585086
cg00007644	1523	1309	0.1905	+++-	0.999943	chr11	20623259
cg00007675	1523	1077	0.2813	++++	0.999943	chr8	37606579
cg00007981	1523	-1.92	0.05484	----	0.999943	chr11	93862594
cg00007987	1523	-1.34	0.1804	-+--	0.999943	chr19	56156430
cg00008004	1523	-0.639	0.5228	-+-+	0.999943	chr1	153756119
cg00008033	1523	1012	0.3117	--++	0.999943	chr19	52429980
cg00008036	1523	1265	0.2059	-+++	0.999943	chr1	179712091
cg00008345	1523	-0.374	0.7083	-+--	0.999943	chr2	232643843
cg00008387	1523	0.229	0.8192	++-+	0.999943	chr16	50059011
cg00008446	1523	-0.069	0.9449	--+-	0.999943	chr1	156815774
cg00008488	1523	1175	0.24	-++-	0.999943	chr5	175199915
cg00008493	1523	0.499	0.6181	--++	0.999943	chr14	93813777
cg00008564	1523	-0.296	0.7676	+--+	0.999943	chr6	27830391
cg00008621	1523	0.961	0.3367	++--	0.999943	chr14	62179983
cg00008647	1523	0.109	0.9133	-+++	0.999943	chr1	207082900
cg00008665	1523	0.144	0.8857	+-+-	0.999943	chr3	43146780
cg00008671	1523	-0.007	0.9945	+-+-	0.999943	chr10	86087961
cg00008695	1523	-1158	0.2469	-+--	0.999943	chr8	960721
cg00008713	1523	0.307	0.7586	-++-	0.999943	chr18	11980953
cg00008737	1523	0.971	0.3316	+++-	0.999943	chr19	51021200
cg00008810	1523	1235	0.2167	+-+-	0.999943	chr1	53924763
cg00008971	1523	0.735	0.4623	++++	0.999943	chr1	45966925
cg00009053	1523	0.194	0.8462	--+-	0.999943	chr11	61283865
cg00009167	1523	-0.33	0.7416	-+-+	0.999943	chr1	109656433
cg00009196	1523	2125	0.03355	+++-	0.999943	chr20	19954588
cg00009214	1523	-1511	0.1308	---+	0.999943	chr12	16064569
cg00009292	1523	-0.459	0.6464	--++	0.999943	chr1	50882082
cg00009293	1523	-0.896	0.3703	--+-	0.999943	chr7	44151172
cg00009364	1523	0.043	0.9655	--++	0.999943	chr14	56586028
cg00009407	1523	-0.079	0.9371	-++-	0.999943	chr14	89290921
cg00009412	1523	0.065	0.9483	--++	0.999943	chr2	118572392
cg00009421	1523	0.715	0.4749	+-+-	0.999943	chr2	44065571
cg00009553	1523	-0.517	0.6055	++--	0.999943	chr16	61854084
cg00009871	1523	-0.862	0.3888	+--+	0.999943	chr13	103532260
cg00009944	1523	-0.135	0.8922	-+--	0.999943	chr21	48017232
cg00010046	1523	0.312	0.7554	--++	0.999943	chr16	88729480
cg00010078	1523	-0.514	0.6076	+---	0.999943	chr2	109967172
cg00010108	1523	-0.761	0.4469	+-+-	0.999943	chr4	1615271
cg00010168	1523	0.397	0.6916	-++-	0.999943	chr10	99258642
cg00010266	1523	0.36	0.719	--++	0.999943	chr8	145734519
cg00010445	1523	-0.65	0.5156	++--	0.999943	chr19	14089630
cg00010654	1523	-1796	0.07254	----	0.999943	chr1	45476118
cg00010742	1523	-1002	0.3165	--+-	0.999943	chr1	91182989
cg00010789	1523	-0.139	0.8895	++--	0.999943	chr2	232321341
cg00010890	1523	-0.145	0.8847	++--	0.999943	chr12	76406513
cg00010946	1523	-1539	0.1237	+---	0.999943	chr3	157819282
cg00010954	1523	-0.504	0.6145	++-+	0.999943	chr16	54620055
cg00010992	1523	-0.063	0.9498	--+-	0.999943	chr4	90032982
cg00011122	1523	0.851	0.3948	-+++	0.999943	chr16	11439027
cg00011203	1523	0.336	0.7371	-+--	0.999943	chr1	9259066
cg00011225	1523	0.231	0.8171	-+++	0.999943	chr2	219738314
cg00011239	1523	0.451	0.652	+++-	0.999943	chr2	20876220
cg00011247	1523	-0.439	0.6608	--++	0.999943	chr8	64081001
cg00011284	1523	-0.08	0.9366	-+-+	0.999943	chr16	53469344
cg00011350	1523	0.073	0.9415	-+-+	0.999943	chr12	49444296
cg00011459	1523	0.806	0.4202	++-+	0.999943	chr16	8890425
cg00011460	1523	0.463	0.6431	++-+	0.999943	chr4	40439822
cg00011482	1523	2061	0.03935	++--	0.999943	chr14	37128790
cg00011564	1523	-0.229	0.8185	++-+	0.999943	chr16	3591728
cg00011578	1523	-0.61	0.5418	+--+	0.999943	chr19	46850432
cg00011605	1523	-0.828	0.4076	+-++	0.999943	chr16	85193529
cg00011616	1523	1564	0.1179	++-+	0.999943	chr17	75672423
cg00011717	1523	0.19	0.8492	++--	0.999943	chr1	5918462
cg00011740	1523	-0.379	0.7045	-+-+	0.999943	chr16	49311903
cg00011754	1523	0.702	0.4826	--++	0.999943	chr3	14584788
cg00011861	1523	-1314	0.1888	+---	0.999943	chr14	103607265
cg00011924	1523	0.823	0.4104	+-++	0.999943	chr17	8301192
cg00012036	1523	0.417	0.677	++++	0.999943	chr17	73775612
cg00012126	1523	0.231	0.8172	-+-+	0.999943	chr2	193061253
cg00012194	1523	-0.696	0.4862	--+-	0.999943	chr22	50720288
cg00012199	1523	-0.563	0.5736	----	0.999943	chr14	21151024
cg00012203	1523	1411	0.1583	+++-	0.999943	chr2	219082015
cg00012362	1523	-0.475	0.6348	--+-	0.999943	chr1	153599487
cg00012386	1523	-1016	0.3097	--++	0.999943	chr1	227922512
cg00012397	1523	0.534	0.5935	++-+	0.999943	chr11	17756435
cg00012469	1523	-0.42	0.6744	+-++	0.999943	chr7	140771419
cg00012522	1523	0.181	0.8562	--++	0.999943	chr15	98503952
cg00012529	1523	-1203	0.2288	+--+	0.999943	chr12	132896897
cg00012576	1523	-1522	0.1279	+---	0.999943	chr13	94568320
cg00012692	1523	-0.45	0.6524	-+-+	0.999943	chr13	20805487
cg00012698	1523	-1094	0.2738	+--+	0.999943	chr15	34158767
cg00012701	1523	1.99	0.04655	++++	0.999943	chr6	30434338
cg00012762	1523	0.836	0.403	--++	0.999943	chr17	72744649
cg00012920	1523	-0.659	0.5099	+-++	0.999943	chr17	73911257
cg00013006	1523	-1104	0.2695	+---	0.999943	chr11	4389856
cg00013015	1523	1458	0.1449	++--	0.999943	chr6	33866316
cg00013301	1523	0.162	0.8709	++-+	0.999943	chr4	72894733
cg00013369	1523	-0.707	0.4797	---+	0.999943	chr1	192857594
cg00013374	1523	0.061	0.9512	--++	0.999943	chr7	100730520
cg00013409	1523	-0.679	0.4969	--+-	0.999943	chr1	38231980
cg00013441	1523	0.47	0.6381	+-++	0.999943	chr12	123258908
cg00013451	1523	0.408	0.6835	+-+-	0.999943	chr8	23711589
cg00013475	1523	0.267	0.7891	-+++	0.999943	chr2	71680721
cg00013569	1523	0.122	0.9032	++-+	0.999943	chr17	80615692
cg00013618	1523	0.418	0.6761	++-+	0.999943	chr22	22380839
cg00013660	1523	-0.022	0.9823	+-+-	0.999943	chr9	140068770
cg00013733	1523	0.955	0.3398	+-++	0.999943	chr19	1423273
cg00013804	1523	-0.11	0.9123	++-+	0.999943	chr2	9358577
cg00013809	1523	2572	0.01011	+++-	0.999943	chr7	158249711
cg00013899	1523	0.676	0.4991	++-+	0.999943	chr1	64992433
cg00013993	1523	-0.351	0.7252	-+-+	0.999943	chr19	7533810
cg00014085	1523	-2281	0.02255	----	0.999943	chr2	85581505
cg00014104	1523	-0.383	0.7018	+---	0.999943	chr22	22220367
cg00014118	1523	-1147	0.2513	++--	0.999943	chr1	1935561
cg00014194	1523	-0.144	0.8853	-+--	0.999943	chr9	137978763
cg00014260	1523	0.147	0.8828	-+--	0.999943	chr8	10383071
cg00014272	1523	0.394	0.6934	-+--	0.999943	chr19	2329227
cg00014285	1523	-0.206	0.8371	-+-+	0.999943	chr2	200716175
cg00014289	1523	0.819	0.413	++--	0.999943	chr11	124709875
cg00014301	1523	-0.099	0.9211	++-+	0.999943	chr2	3327027
cg00014333	1523	-0.254	0.7992	++--	0.999943	chr8	20130023
cg00014445	1523	0.346	0.7297	++-+	0.999943	chr1	44034053
cg00014484	1523	-0.608	0.5432	+--+	0.999943	chr12	131865279
cg00014665	1523	1431	0.1523	++++	0.999943	chr8	142243060
cg00014733	1523	1537	0.1243	-++-	0.999943	chr22	29730659
cg00014806	1523	-0.164	0.8695	-+-+	0.999943	chr19	2475658
cg00014830	1523	-0.658	0.5108	-+--	0.999943	chr17	77765733
cg00014837	1523	0.133	0.8942	+--+	0.999943	chr12	6757257
cg00014900	1523	-0.176	0.8604	+--+	0.999943	chr1	44438411
cg00014996	1523	0.902	0.3671	-+++	0.999943	chr18	158348
cg00014998	1523	-0.097	0.9226	--+-	0.999943	chr2	177014962
cg00015024	1523	-0.551	0.5815	--+-	0.999943	chr10	97803045
cg00015058	1523	0.248	0.8041	-+++	0.999943	chr2	66652949
cg00015121	1523	0.509	0.6105	-++-	0.999943	chr14	24024633
cg00015343	1523	-0.653	0.5138	+---	0.999943	chr11	44786266
cg00015530	1523	-0.886	0.3757	-+-+	0.999943	chr8	145052950
cg00015603	1523	1.43	0.1528	++-+	0.999943	chr2	241069873
cg00015639	1523	-0.306	0.7595	+--+	0.999943	chr14	24554539
cg00015699	1523	-0.683	0.4945	+---	0.999943	chr12	90313589
cg00015770	1523	0.974	0.3298	++--	0.999943	chr4	122302007
cg00015930	1523	0.164	0.8697	++-+	0.999943	chr1	46921746
cg00016066	1523	0.866	0.3865	-+-+	0.999943	chr15	57210658
cg00016156	1523	-0.175	0.8612	--++	0.999943	chr5	170815183
cg00016223	1523	0.345	0.7302	++--	0.999943	chr6	36515007
cg00016238	1523	0.032	0.9745	++-+	0.999943	chr1	244374065
cg00016255	1523	-1598	0.1101	+---	0.999943	chr17	41133928
cg00016360	1523	0.199	0.8421	+-++	0.999943	chr7	21582131
cg00016406	1523	2.14	0.03233	++++	0.999943	chr14	104643443
cg00016439	1523	1087	0.2771	++-+	0.999943	chr18	55018650
cg00016481	1523	0.595	0.5518	++-+	0.999943	chr8	77768353
cg00016498	1523	1729	0.08376	++--	0.999943	chr17	40307048
cg00016593	1523	-0.78	0.4353	+-++	0.999943	chr1	41483423
cg00016783	1523	2.41	0.01595	++++	0.999943	chr2	8936684
cg00016841	1523	-0.565	0.5718	+---	0.999943	chr16	31499479
cg00016892	1523	0.52	0.6032	+-+-	0.999943	chr19	41948653
cg00016913	1523	-0.468	0.6399	-+--	0.999943	chr17	27369892
cg00016968	1523	-0.755	0.4501	--+-	0.999943	chr1	113250448
cg00017002	1523	-1049	0.2944	---+	0.999943	chr6	28249251
cg00017033	1523	1305	0.1918	-+++	0.999943	chr14	60559007
cg00017188	1523	-0.528	0.5974	---+	0.999943	chr17	38375747
cg00017203	1523	0.188	0.8509	+-+-	0.999943	chr8	145000033
cg00017271	1523	0.825	0.4092	+++-	0.999943	chr17	76220743
cg00017362	1523	-0.972	0.3308	+--+	0.999943	chr8	19711803
cg00017363	1523	0.987	0.3238	+-++	0.999943	chr10	8277523
cg00017441	1523	0.321	0.7483	-+++	0.999943	chr19	18220973
cg00017461	1523	-0.046	0.9635	++-+	0.999943	chr22	30663316
cg00017475	1523	0.728	0.4667	-+++	0.999943	chr9	136131707
cg00017546	1523	-0.943	0.3456	--++	0.999943	chr1	28659475
cg00017601	1523	0.399	0.6898	++--	0.999943	chr8	27288039
cg00017826	1523	0.583	0.5601	+++-	0.999943	chr2	30644955
cg00017842	1523	-0.733	0.4636	----	0.999943	chr2	119528421
cg00017931	1523	-1.04	0.2983	+---	0.999943	chr6	157932180
cg00017970	1523	-3065	0.002173	----	0.999943	chr1	26487737
cg00018024	1523	1838	0.06606	++++	0.999943	chr10	134600848
cg00018103	1523	-0.458	0.6467	+--+	0.999943	chr1	29513749
cg00018128	1523	0.032	0.9744	-+-+	0.999943	chr2	162275746
cg00018181	1523	-0.76	0.4471	----	0.999943	chr7	101931734
cg00018229	1523	1662	0.09655	+++-	0.999943	chr1	231113419
cg00018539	1523	0.33	0.7416	++--	0.999943	chr7	2632689
cg00018557	1523	0.409	0.6826	+-++	0.999943	chr17	43238884
cg00018606	1523	0.994	0.3203	+-+-	0.999943	chr2	208989425
cg00018739	1523	1619	0.1053	++++	0.999943	chr12	124459490
cg00018828	1523	-0.043	0.9654	++--	0.999943	chr16	1245911
cg00018845	1523	0.354	0.7235	-+-+	0.999943	chr14	38067965
cg00018850	1523	-2729	0.006362	+--+	0.999943	chr14	73066921
cg00019082	1523	2421	0.01547	++++	0.999943	chr3	11057500
cg00019093	1523	1346	0.1782	-+++	0.999943	chr13	30424932
cg00019118	1523	-2412	0.01587	+---	0.999943	chr12	132851518
cg00019137	1523	-0.043	0.9654	-+-+	0.999943	chr19	41103107
cg00019275	1523	-0.088	0.9297	--+-	0.999943	chr19	35249217
cg00019301	1523	0.042	0.9664	--++	0.999943	chr4	123843794
cg00019308	1523	0.039	0.9686	+++-	0.999943	chr1	234906904
cg00019366	1523	1334	0.1822	-+++	0.999943	chr12	130623366
cg00019377	1523	-0.545	0.5859	++--	0.999943	chr19	41035024
cg00019458	1523	-1139	0.2547	+---	0.999943	chr1	7887942
cg00019511	1523	-1684	0.0921	+---	0.999943	chr14	101201288
cg00019654	1523	-0.895	0.3706	--++	0.999943	chr14	82148289
cg00019678	1523	-0.25	0.8028	++--	0.999943	chr12	110154229
cg00019759	1523	0.031	0.9756	+-+-	0.999943	chr1	212687842
cg00019809	1523	0.947	0.3439	-++-	0.999943	chr18	33647529
cg00019826	1523	-0.659	0.5097	+---	0.999943	chr4	1554149
cg00019841	1523	-0.954	0.3398	+--+	0.999943	chr18	48256146
cg00019877	1523	-0.869	0.3851	---+	0.999943	chr9	115773738
cg00020052	1523	0.355	0.7226	+-++	0.999943	chr2	68546899
cg00020175	1523	-1101	0.2709	+--+	0.999943	chr15	71124693
cg00020340	1523	-1112	0.2663	+--+	0.999943	chr7	910388
cg00020348	1523	1567	0.1171	++++	0.999943	chr7	142749542
cg00020390	1523	-1125	0.2606	---+	0.999943	chr7	100727888
cg00020419	1523	0.419	0.675	++-+	0.999943	chr6	43273548
cg00020474	1523	0.044	0.9652	++--	0.999943	chr1	8214963
cg00020622	1523	-0.364	0.7161	-+-+	0.999943	chr2	144694680
cg00020649	1523	0.412	0.6803	+-++	0.999943	chr15	28341562
cg00020720	1523	-1576	0.115	+---	0.999943	chr1	84972482
cg00020794	1523	0.647	0.5179	-++-	0.999943	chr16	88824570
cg00020799	1523	0.973	0.3303	+++-	0.999943	chr12	94565092
cg00021028	1523	-0.381	0.7029	-+--	0.999943	chr21	45209230
cg00021030	1523	1582	0.1137	++++	0.999943	chr17	27225770
cg00021108	1523	-0.262	0.7931	+-++	0.999943	chr14	92980026
cg00021166	1523	-0.938	0.3484	---+	0.999943	chr12	27676702
cg00021237	1523	2444	0.01452	++++	0.999943	chr8	67525849
cg00021242	1523	-0.932	0.3512	----	0.999943	chr15	29773425
cg00021275	1523	-0.377	0.7064	+-+-	0.999943	chr2	128142155
cg00021325	1523	0.905	0.3654	+-+-	0.999943	chr14	91294412
cg00021476	1523	-1.79	0.07343	----	0.999943	chr16	85660215
cg00021513	1523	-0.187	0.8516	+-+-	0.999943	chr16	85214746
cg00021527	1523	-1322	0.1862	---+	0.999943	chr17	34136180
cg00021539	1523	-0.369	0.7118	++-+	0.999943	chr6	37225413
cg00021540	1523	-0.162	0.8715	++-+	0.999943	chr17	75084649
cg00021558	1523	0.23	0.8182	-+-+	0.999943	chr12	52262965
cg00021762	1523	-0.744	0.4571	+--+	0.999943	chr22	27832684
cg00021783	1523	-1.05	0.2939	---+	0.999943	chr15	43398581
cg00021855	1523	-0.57	0.5685	--+-	0.999943	chr8	144690956
cg00021933	1523	-0.564	0.5731	+--+	0.999943	chr1	86082316
cg00021944	1523	-1289	0.1973	----	0.999943	chr10	104005240
cg00021945	1523	1031	0.3026	-++-	0.999943	chr19	52430920
cg00022024	1523	-0.2	0.8412	++--	0.999943	chr9	138800324
cg00022054	1523	-0.051	0.9596	+-+-	0.999943	chr1	48177261
cg00022076	1523	-1074	0.2826	++-+	0.999943	chr16	68293990
cg00022101	1523	0.693	0.4886	+++-	0.999943	chr10	129079552
cg00022138	1523	-1597	0.1102	----	0.999943	chr20	42085879
cg00022145	1523	0.125	0.9006	++--	0.999943	chr22	49452167
cg00022235	1523	0.419	0.6755	++-+	0.999943	chr16	11764847
cg00022259	1523	1598	0.11	++--	0.999943	chr12	133385284
cg00022308	1523	-0.628	0.5299	-+-+	0.999943	chr2	27851831
cg00022492	1523	1798	0.07219	-++-	0.999943	chr15	41055530
cg00022594	1523	-0.129	0.897	+--+	0.999943	chr19	15512550
cg00022633	1523	-1.66	0.09689	----	0.999943	chr13	26827877
cg00022642	1523	-0.517	0.6051	---+	0.999943	chr1	231377610
cg00022688	1523	-1036	0.3	-+-+	0.999943	chr10	114136011
cg00022866	1523	-1116	0.2643	--+-	0.999943	chr11	64108440
cg00022871	1523	-1241	0.2145	----	0.999943	chr17	43884358
cg00022911	1523	0.817	0.414	-+-+	0.999943	chr19	19372392
cg00023001	1523	-2.61	0.009048	---+	0.999943	chr17	55938748
cg00023024	1523	-0.224	0.8226	+-+-	0.999943	chr1	23521272
cg00023132	1523	-1362	0.1731	---+	0.999943	chr3	69133948
cg00023154	1523	1528	0.1266	++++	0.999943	chr1	44872463
cg00023174	1523	-0.634	0.5261	+---	0.999943	chr19	12202386
cg00023233	1523	-1011	0.3122	+--+	0.999943	chr10	126077698
cg00023288	1523	-0.644	0.5193	---+	0.999943	chr2	44223284
cg00023321	1523	0.238	0.8119	++--	0.999943	chr6	31511363
cg00023351	1523	1068	0.2854	+++-	0.999943	chr12	79187938
cg00023411	1523	-1799	0.07203	---+	0.999943	chr2	72126422
cg00023464	1523	0.153	0.8781	-++-	0.999943	chr13	111267667
cg00023673	1523	0.467	0.6406	++--	0.999943	chr16	86755632
cg00023695	1523	-1447	0.148	---+	0.999943	chr15	75230594
cg00023702	1523	0.029	0.9769	+-+-	0.999943	chr1	114496771
cg00023726	1523	-0.967	0.3333	--+-	0.999943	chr1	2839935
cg00023808	1523	1011	0.3121	-++-	0.999943	chr7	101944556
cg00023919	1523	-0.798	0.425	----	0.999943	chr11	66839191
cg00024046	1523	-0.058	0.9537	+-+-	0.999943	chr2	20398358
cg00024086	1523	0.976	0.329	++++	0.999943	chr7	156814491
cg00024280	1523	-0.412	0.6803	--++	0.999943	chr19	17501257
cg00024396	1523	0.255	0.7989	-+++	0.999943	chr6	53214008
cg00024404	1523	0.764	0.4446	-++-	0.999943	chr5	79552470
cg00024416	1523	-0.357	0.7214	-+--	0.999943	chr22	24240387
cg00024443	1523	0.056	0.9553	+-+-	0.999943	chr16	21569473
cg00024471	1523	0.251	0.8018	+-+-	0.999943	chr3	188692547
cg00024472	1523	1305	0.1917	++++	0.999943	chr17	47573864
cg00024494	1523	-0.686	0.4925	---+	0.999943	chr16	73096842
cg00024722	1523	0.126	0.9	++-+	0.999943	chr15	32163260
cg00024790	1523	-0.924	0.3557	++-+	0.999943	chr16	22385412
cg00024812	1523	0.229	0.8192	-++-	0.999943	chr2	9564248
cg00024967	1523	0.542	0.5882	-++-	0.999943	chr3	169377818
cg00024989	1523	0.084	0.9329	++--	0.999943	chr19	17902242
cg00025138	1523	-0.585	0.5583	----	0.999943	chr14	71275917
cg00025211	1523	-1653	0.09838	----	0.999943	chr1	145588627
cg00025357	1523	-0.787	0.4315	---+	0.999943	chr1	17577455
cg00025405	1523	-0.233	0.8159	++--	0.999943	chr5	2135863
cg00025436	1523	-0.666	0.5052	-+-+	0.999943	chr12	56660492
cg00025496	1523	1.03	0.3032	-+++	0.999943	chr17	1057343
cg00025591	1523	-1912	0.05591	---+	0.999943	chr21	48026043
cg00025626	1523	0.211	0.8329	+-++	0.999943	chr2	239049392
cg00025643	1523	-1239	0.2152	----	0.999943	chr1	37904694
cg00025647	1523	0.585	0.5585	--++	0.999943	chr3	147077127
cg00025663	1523	-1145	0.2521	--+-	0.999943	chr2	10827685
cg00025715	1523	0.538	0.5908	++++	0.999943	chr19	58597097
cg00025795	1523	0.246	0.8053	--++	0.999943	chr17	77983156
cg00025823	1523	-0.108	0.9143	--+-	0.999943	chr17	43909151
cg00025877	1523	1038	0.2991	--++	0.999943	chr6	34164284
cg00025981	1523	0.993	0.3205	+-++	0.999943	chr13	42031281
cg00025991	1523	-0.889	0.3742	--+-	0.999943	chr10	736625
cg00026030	1523	0.592	0.5536	++-+	0.999943	chr21	34100439
cg00026104	1523	0.937	0.3486	-+++	0.999943	chr16	85855299
cg00026119	1523	0.6	0.5486	+-+-	0.999943	chr12	124270439
cg00026141	1523	-0.119	0.9054	++--	0.999943	chr3	191579258
cg00026222	1523	0.582	0.5606	+--+	0.999943	chr1	2144244
cg00026230	1523	1894	0.05822	-+++	0.999943	chr16	30064606
cg00026290	1523	-0.646	0.5181	-+-+	0.999943	chr4	10686554
cg00026327	1523	-0.661	0.5088	-+--	0.999943	chr17	79056183
cg00026362	1523	-1135	0.2565	+-+-	0.999943	chr6	43858741
cg00026374	1523	-0.586	0.5576	+---	0.999943	chr6	35464536
cg00026412	1523	-0.514	0.6071	+--+	0.999943	chr10	62059894
cg00026455	1523	0.024	0.9807	++--	0.999943	chr16	90032736
cg00026553	1523	0.769	0.442	++--	0.999943	chr15	90562839
cg00026703	1523	0.364	0.7155	-++-	0.999943	chr15	96870030
cg00026731	1523	-0.093	0.9261	-+-+	0.999943	chr18	55254092
cg00026803	1523	-1667	0.09548	----	0.999943	chr1	160055253
cg00026853	1523	1249	0.2117	++++	0.999943	chr16	30934156
cg00026974	1523	0.927	0.354	+-++	0.999943	chr17	42298151
cg00027083	1523	1544	0.1227	-+++	0.999943	chr18	5543801
cg00027114	1523	0.407	0.6843	+-+-	0.999943	chr7	42740486
cg00027162	1523	-1401	0.1612	+---	0.999943	chr7	151087726
cg00027232	1523	-2427	0.01523	----	0.999943	chr2	85547231
cg00027400	1523	-0.639	0.5228	+-+-	0.999943	chr18	49866412
cg00027466	1523	-1263	0.2066	+---	0.999943	chr1	156269048
cg00027499	1523	-2179	0.02933	---+	0.999943	chr16	30759507
cg00027586	1523	-1404	0.1602	+--+	0.999943	chr18	76148676
cg00027637	1523	1301	0.1932	-++-	0.999943	chr1	226900521
cg00027669	1523	-3207	0.001339	+---	0.999943	chr17	37382699
cg00027674	1523	-0.482	0.6301	+--+	0.999943	chr11	87908897
cg00027729	1523	-0.605	0.5449	++--	0.999943	chr16	31285773
cg00027745	1523	-0.103	0.9183	-+-+	0.999943	chr7	1452678
cg00027990	1523	1174	0.2404	+++-	0.999943	chr19	18368368
cg00027995	1523	-0.028	0.9773	++-+	0.999943	chr15	39888093
cg00028013	1523	-2238	0.02521	----	0.999943	chr15	74218697
cg00028034	1523	-1066	0.2863	+---	0.999943	chr20	30779307
cg00028056	1523	0.13	0.8964	++-+	0.999943	chr2	220407171
cg00028135	1523	-0.74	0.4593	+--+	0.999943	chr3	114343673
cg00028184	1523	-3149	0.001637	---+	0.999943	chr1	222638644
cg00028318	1523	-1458	0.1448	---+	0.999943	chr6	29570739
cg00028336	1523	-1135	0.2565	+--+	0.999943	chr4	186741788
cg00028338	1523	0.712	0.4765	-+++	0.999943	chr4	1952723
cg00028429	1523	-1.86	0.06282	+---	0.999943	chr15	101273479
cg00028431	1523	1337	0.1811	++++	0.999943	chr8	125564372
cg00028455	1523	2306	0.02112	-+++	0.999943	chr6	126112406
cg00028507	1523	-1329	0.184	----	0.999943	chr1	2918106
cg00028515	1523	0.25	0.8022	+-+-	0.999943	chr3	187548756
cg00028598	1523	-0.108	0.9142	+--+	0.999943	chr15	27128633
cg00028636	1523	0.386	0.6998	-++-	0.999943	chr12	6876321
cg00028677	1523	-0.375	0.7075	-+-+	0.999943	chr15	55884658
cg00028678	1523	-0.855	0.3927	+-++	0.999943	chr2	131674175
cg00028749	1523	-0.207	0.8356	---+	0.999943	chr13	103451644
cg00028757	1523	-2.12	0.03398	+--+	0.999943	chr6	31848498
cg00028829	1523	-2264	0.02355	+--+	0.999943	chr16	58768411
cg00028844	1523	-0.568	0.5699	--+-	0.999943	chr20	43938184
cg00028870	1523	-0.524	0.6003	++--	0.999943	chr3	138634861
cg00028881	1523	0.844	0.3985	++-+	0.999943	chr6	31632939
cg00028918	1523	-0.263	0.7929	-+--	0.999943	chr5	159200479
cg00028929	1523	-0.729	0.4661	+-+-	0.999943	chr12	52908478
cg00028935	1523	1.32	0.1868	-+++	0.999943	chr3	147114406
cg00028993	1523	1.23	0.2187	++++	0.999943	chr19	48247714
cg00029161	1523	-1407	0.1594	----	0.999943	chr7	75268282
cg00029233	1523	-0.238	0.8117	++-+	0.999943	chr17	43227453
cg00029246	1523	0.288	0.7732	+++-	0.999943	chr7	137223417
cg00029284	1523	-2165	0.03037	----	0.999943	chr12	111731203
cg00029353	1523	0.445	0.6562	-+++	0.999943	chr12	52241041
cg00029397	1523	0.458	0.6471	++-+	0.999943	chr12	57940957
cg00029521	1523	-1784	0.07442	----	0.999943	chr6	39272634
cg00029640	1523	-0.421	0.6741	--+-	0.999943	chr19	35770141
cg00029678	1523	0.843	0.3995	+-++	0.999943	chr17	78354382
cg00029822	1523	1078	0.2811	-+++	0.999943	chr15	75871730
cg00029825	1523	0.403	0.687	+-+-	0.999943	chr16	31500439
cg00029831	1523	0.135	0.8928	+-++	0.999943	chr8	145653349
cg00029922	1523	0.575	0.5654	+-++	0.999943	chr2	192030587
cg00029973	1523	0.618	0.5363	+-++	0.999943	chr17	3501741
cg00029979	1523	-1662	0.09655	----	0.999943	chr17	49027095
cg00030005	1523	-0.203	0.8388	--+-	0.999943	chr7	155129409
cg00030047	1523	0.872	0.3833	+-+-	0.999943	chr1	6268790
cg00030291	1523	-0.307	0.7592	++-+	0.999943	chr7	8302094
cg00030420	1523	-0.974	0.3301	+---	0.999943	chr5	140683772
cg00030422	1523	0.631	0.5283	-+++	0.999943	chr3	38080704
cg00030423	1523	-0.966	0.3341	---+	0.999943	chr19	29704213
cg00030427	1523	0.338	0.7357	+-+-	0.999943	chr6	169562540
cg00030432	1523	-1829	0.06735	----	0.999943	chr7	100028974
cg00030523	1523	0.779	0.436	+-++	0.999943	chr12	97885353
cg00030588	1523	0.543	0.5874	+++-	0.999943	chr16	87100811
cg00030604	1523	1231	0.2184	+++-	0.999943	chr1	2379831
cg00030627	1523	-0.398	0.6909	+--+	0.999943	chr10	131811605
cg00030774	1523	-0.116	0.9075	-++-	0.999943	chr15	29432143
cg00030807	1523	1531	0.1257	-++-	0.999943	chr8	1786072
cg00030816	1523	0.666	0.5054	-++-	0.999943	chr1	145507504
cg00030909	1523	0.172	0.8634	+--+	0.999943	chr17	47112296
cg00031013	1523	-0.145	0.8846	+-+-	0.999943	chr17	7757933
cg00031063	1523	-0.594	0.5528	-+--	0.999943	chr1	17303752
cg00031105	1523	-1098	0.272	-+-+	0.999943	chr6	33166117
cg00031162	1523	-0.63	0.5287	+---	0.999943	chr17	7453377
cg00031165	1523	0.804	0.4214	-+++	0.999943	chr7	87258360
cg00031187	1523	-0.464	0.6427	+---	0.999943	chr12	31522997
cg00031256	1523	0.565	0.572	++-+	0.999943	chr6	2842255
cg00031277	1523	1576	0.115	++-+	0.999943	chr4	101943443
cg00031303	1523	1.63	0.1032	++-+	0.999943	chr3	195681400
cg00031340	1523	-0.027	0.9788	+--+	0.999943	chr16	81130212
cg00031346	1523	-0.884	0.3765	+---	0.999943	chr6	168478519
cg00031402	1523	-1375	0.1693	+---	0.999943	chr10	73612154
cg00031443	1523	0.29	0.7717	-+++	0.999943	chr19	7599076
cg00031456	1523	-0.817	0.4138	---+	0.999943	chr1	109234919
cg00031476	1523	0.779	0.4358	-+++	0.999943	chr2	28114244
cg00031491	1523	0.492	0.6226	+++-	0.999943	chr6	31837439
cg00031663	1523	-0.697	0.4857	--+-	0.999943	chr19	10654640
cg00031708	1523	0.061	0.9513	-+-+	0.999943	chr7	23051361
cg00031722	1523	-0.047	0.9622	-+-+	0.999943	chr8	57361263
cg00031779	1523	1076	0.2821	++++	0.999943	chr18	56296243
cg00031896	1523	-0.143	0.8865	+--+	0.999943	chr12	122020205
cg00032192	1523	0.888	0.3743	++-+	0.999943	chr19	12818196
cg00032227	1523	1203	0.2292	++++	0.999943	chr17	72772512
cg00032246	1523	-0.824	0.4101	----	0.999943	chr17	33913953
cg00032366	1523	-0.731	0.465	-+--	0.999943	chr19	5692159
cg00032609	1523	-0.549	0.5829	++--	0.999943	chr20	57606607
cg00032610	1523	-0.28	0.7796	+--+	0.999943	chr8	711064
cg00032664	1523	1908	0.05645	++++	0.999943	chr3	125237438
cg00032756	1523	-0.061	0.9514	+---	0.999943	chr12	45268999
cg00032789	1523	-0.425	0.6709	-+-+	0.999943	chr3	49377369
cg00032805	1523	1094	0.2741	+++-	0.999943	chr4	165304473
cg00032879	1523	-1652	0.09848	+---	0.999943	chr1	2304264
cg00032912	1523	-0.077	0.9389	-+-+	0.999943	chr15	96887529
cg00032959	1523	0.214	0.8307	+-++	0.999943	chr16	71326879
cg00033155	1523	-0.424	0.6717	++--	0.999943	chr2	110925418
cg00033165	1523	0.324	0.7462	++-+	0.999943	chr4	169952114
cg00033304	1523	0.168	0.867	--++	0.999943	chr3	185302692
cg00033334	1523	-1568	0.1168	+---	0.999943	chr12	123877320
cg00033533	1523	0.89	0.3732	-+++	0.999943	chr9	35116375
cg00033551	1523	-0.189	0.8503	--++	0.999943	chr16	4738568
cg00033666	1523	-1.74	0.08186	----	0.999943	chr15	96887043
cg00033668	1523	0.558	0.5768	++-+	0.999943	chr12	15942561
cg00033773	1523	0.998	0.3184	+-+-	0.999943	chr19	12779366
cg00033806	1523	-1434	0.1515	----	0.999943	chr8	143356113
cg00033915	1523	0.557	0.5775	++-+	0.999943	chr19	7504569
cg00034003	1523	-0.791	0.429	--+-	0.999943	chr16	88779146
cg00034019	1523	0.404	0.6862	-++-	0.999943	chr6	42018228
cg00034039	1523	1.17	0.2419	-+-+	0.999943	chr9	74526266
cg00034076	1523	0.036	0.9709	+-++	0.999943	chr8	85096037
cg00034101	1523	-1182	0.2373	+--+	0.999943	chr1	40098595
cg00034130	1523	0.123	0.9024	-+-+	0.999943	chr11	3862931
cg00034336	1523	-0.552	0.5807	-+-+	0.999943	chr2	8684126
cg00034376	1523	-1988	0.04686	---+	0.999943	chr2	64068959
cg00034416	1523	-0.145	0.8845	-+-+	0.999943	chr1	155278724
cg00034433	1523	-0.085	0.9319	--++	0.999943	chr1	224803837
cg00034555	1523	1282	0.1999	+++-	0.999943	chr19	14202331
cg00034559	1523	-0.425	0.6709	+-+-	0.999943	chr2	39892124
cg00034574	1523	-0.413	0.6799	--++	0.999943	chr20	62397348
cg00034611	1523	1436	0.1511	+++-	0.999943	chr16	89229269
cg00034650	1523	0.754	0.4508	-+++	0.999943	chr17	76987444
cg00034755	1523	-1415	0.1571	+---	0.999943	chr22	50918361
cg00034769	1523	-1039	0.299	--+-	0.999943	chr14	98444533
cg00035074	1523	2151	0.03152	+++-	0.999943	chr7	2701567
cg00035197	1523	-0.234	0.815	-+-+	0.999943	chr16	88962986
cg00035220	1523	1171	0.2418	-+++	0.999943	chr7	158197980
cg00035237	1523	0.415	0.6781	--++	0.999943	chr1	31538879
cg00035249	1523	-0.652	0.5147	--++	0.999943	chr1	228270481
cg00035268	1523	0.765	0.4442	++-+	0.999943	chr6	168225394
cg00035316	1523	1.1	0.2714	++-+	0.999943	chr2	176993017
cg00035623	1523	-0.488	0.6257	+---	0.999943	chr19	55919836
cg00035630	1523	0.744	0.4568	++-+	0.999943	chr11	33036664
cg00035636	1523	-0.151	0.88	++-+	0.999943	chr13	21900591
cg00035673	1523	-0.357	0.7214	+---	0.999943	chr6	33287504
cg00035812	1523	0.536	0.5921	--+-	0.999943	chr2	204193378
cg00035847	1523	0.626	0.5316	-++-	0.999943	chr1	29557016
cg00035889	1523	0.297	0.7666	-++-	0.999943	chr4	38689910
cg00035923	1523	1486	0.1373	+++-	0.999943	chr7	1104035
cg00035945	1523	0.166	0.8681	-+++	0.999943	chr4	75859212
cg00035969	1523	-1017	0.309	----	0.999943	chr1	112159097
cg00035980	1523	1265	0.206	+++-	0.999943	chr13	113600332
cg00036011	1523	-1679	0.09308	----	0.999943	chr6	26271718
cg00036115	1523	0.978	0.3281	-+-+	0.999943	chr12	69080592
cg00036119	1523	-0.03	0.9762	-++-	0.999943	chr16	7277833
cg00036137	1523	-0.157	0.8749	+-++	0.999943	chr19	56688439
cg00036258	1523	-0.51	0.61	--++	0.999943	chr16	4029218
cg00036263	1523	-1397	0.1625	----	0.999943	chr1	245852353
cg00036324	1523	0.287	0.7741	-+--	0.999943	chr10	134693667
cg00036328	1523	0.041	0.9669	-+-+	0.999943	chr12	123465816
cg00036347	1523	-0.66	0.5091	--+-	0.999943	chr1	151811923
cg00036408	1523	0.533	0.5943	--+-	0.999943	chr17	79316841
cg00036440	1523	0.939	0.3478	+-++	0.999943	chr16	3507875
cg00036570	1523	-1.89	0.0588	+--+	0.999943	chr2	234384319
cg00036585	1523	-0.349	0.7272	++--	0.999943	chr6	164441131
cg00036588	1523	-0.564	0.5726	---+	0.999943	chr20	35275710
cg00036664	1523	-0.137	0.8908	-+--	0.999943	chr4	185938303
cg00036723	1523	-2308	0.021	+---	0.999943	chr17	32688878
cg00036732	1523	0.194	0.846	-++-	0.999943	chr10	102767507
cg00036871	1523	-0.023	0.9816	--++	0.999943	chr2	220436894
cg00036976	1523	-0.285	0.7757	-+--	0.999943	chr16	85343281
cg00037013	1523	-0.867	0.3859	--+-	0.999943	chr2	219722536
cg00037058	1523	-1477	0.1398	---+	0.999943	chr2	178977341
cg00037153	1523	-1567	0.117	+---	0.999943	chr3	128216699
cg00037186	1523	1278	0.2014	+-++	0.999943	chr16	66959402
cg00037223	1523	1823	0.06825	+++-	0.999943	chr16	29821824
cg00037314	1523	0.549	0.5827	++-+	0.999943	chr19	14274039
cg00037388	1523	-0.045	0.9639	-++-	0.999943	chr2	54951307
cg00037400	1523	0.002	0.9984	-+-+	0.999943	chr16	89642613
cg00037406	1523	0.729	0.4663	+-+-	0.999943	chr19	835147
cg00037441	1523	-0.722	0.4703	--++	0.999943	chr6	117198428
cg00037450	1523	-1885	0.05939	----	0.999943	chr21	45527029
cg00037457	1523	-0.362	0.717	--++	0.999943	chr17	59531744
cg00037763	1523	0.858	0.3908	+++-	0.999943	chr18	42281763
cg00037856	1523	-0.333	0.7389	+---	0.999943	chr3	127633627
cg00037930	1523	0.717	0.4732	+-+-	0.999943	chr13	113445870
cg00037952	1523	1.5	0.1336	+++-	0.999943	chr10	104535276
cg00038167	1523	1118	0.2636	-+++	0.999943	chr19	7598438
cg00038239	1523	-0.05	0.9604	++--	0.999943	chr17	42090466
cg00038342	1523	-0.355	0.7228	++-+	0.999943	chr2	1651130
cg00038436	1523	-0.679	0.4973	---+	0.999943	chr16	4323541
cg00038446	1523	1183	0.2366	+++-	0.999943	chr1	172635668
cg00038584	1523	-0.244	0.8069	+--+	0.999943	chr19	17933300
cg00038675	1523	-0.669	0.5033	-+-+	0.999943	chr1	152853543
cg00038736	1523	-2326	0.02004	---+	0.999943	chr19	38877134
cg00038877	1523	0.49	0.6245	+++-	0.999943	chr1	227172604
cg00039016	1523	0.726	0.4677	++--	0.999943	chr16	87421584
cg00039057	1523	-1187	0.2351	----	0.999943	chr22	30162510
cg00039129	1523	1104	0.2697	+++-	0.999943	chr6	166100251
cg00039147	1523	2109	0.03498	+++-	0.999943	chr17	35194628
cg00039177	1523	1225	0.2204	-+++	0.999943	chr6	33385850
cg00039326	1523	-0.03	0.9764	++--	0.999943	chr1	36615845
cg00039441	1523	0.385	0.6999	-+++	0.999943	chr2	176957473
cg00039463	1523	-0.809	0.4185	--+-	0.999943	chr16	3931489
cg00039478	1523	-0.991	0.3216	+---	0.999943	chr16	2347504
cg00039480	1523	-0.716	0.4741	-+--	0.999943	chr17	19620267
cg00039505	1523	-1014	0.3105	---+	0.999943	chr16	85855180
cg00039627	1523	-0.456	0.6483	-+-+	0.999943	chr2	239143216
cg00039793	1523	-0.415	0.6784	--++	0.999943	chr10	120925308
cg00039794	1523	0.425	0.6706	-+++	0.999943	chr2	109403368
cg00039864	1523	-0.086	0.9311	+-++	0.999943	chr5	177950666
cg00040007	1523	0.445	0.6561	+-++	0.999943	chr15	41222276
cg00040008	1523	-0.69	0.49	+-+-	0.999943	chr4	166128394
cg00040312	1523	-0.309	0.757	--++	0.999943	chr12	54424679
cg00040322	1523	-0.764	0.445	+--+	0.999943	chr2	11240641
cg00040367	1523	-0.784	0.4329	-+-+	0.999943	chr1	169337476
cg00040380	1523	-1646	0.09969	---+	0.999943	chr1	153963107
cg00040423	1523	-0.078	0.9376	-+--	0.999943	chr6	30293951
cg00040426	1523	1.22	0.2225	-++-	0.999943	chr9	138413253
cg00040427	1523	0.186	0.8523	+-+-	0.999943	chr19	14044197
cg00040446	1523	-0.45	0.6524	---+	0.999943	chr1	40367965
cg00040466	1523	0.267	0.7894	-+--	0.999943	chr6	168918597
cg00040566	1523	1719	0.08561	++-+	0.999943	chr10	131637099
cg00040569	1523	-0.949	0.3427	-+--	0.999943	chr19	44438813
cg00040575	1523	-0.087	0.9307	--+-	0.999943	chr22	18506180
cg00040588	1523	0.708	0.4792	+++-	0.999943	chr1	1290712
cg00040590	1523	-0.472	0.6372	-+--	0.999943	chr22	17897985
cg00040708	1523	-1466	0.1427	--+-	0.999943	chr3	49838627
cg00040861	1523	1702	0.08876	-++-	0.999943	chr19	2328391
cg00040862	1523	-0.952	0.3412	+---	0.999943	chr2	1416889
cg00040873	1523	-0.35	0.7266	+-+-	0.999943	chr16	2009157
cg00040945	1523	0.643	0.5205	-+-+	0.999943	chr15	83680531
cg00040986	1523	-0.537	0.5912	----	0.999943	chr1	156956639
cg00041084	1523	0.206	0.8364	-+-+	0.999943	chr5	64398983
cg00041270	1523	0.109	0.9132	++--	0.999943	chr4	26016797
cg00041328	1523	0.088	0.9295	+-++	0.999943	chr17	3749806
cg00041368	1523	0.296	0.7671	++-+	0.999943	chr18	3879131
cg00041401	1523	-1785	0.07419	-+-+	0.999943	chr1	114414408
cg00041575	1523	0.259	0.796	-+--	0.999943	chr11	2322741
cg00041599	1523	0.524	0.6004	-+--	0.999943	chr5	176240038
cg00041666	1523	-0.225	0.822	++--	0.999943	chr6	152702330
cg00041759	1523	-0.105	0.916	+--+	0.999943	chr11	66024941
cg00041872	1523	0.291	0.7707	++--	0.999943	chr1	46632690
cg00041873	1523	0.99	0.322	+++-	0.999943	chr7	99138983
cg00041898	1523	-0.906	0.3651	+-++	0.999943	chr8	143358426
cg00041901	1523	-0.05	0.9605	++-+	0.999943	chr6	109703809
cg00041989	1523	-0.151	0.8798	-+--	0.999943	chr17	55828038
cg00042059	1523	-1219	0.2229	-+-+	0.999943	chr2	55087588
cg00042186	1523	0.116	0.908	++-+	0.999943	chr2	47748839
cg00042263	1523	1476	0.14	+++-	0.999943	chr2	118503396
cg00042325	1523	-0.384	0.7009	++--	0.999943	chr7	150104655
cg00042356	1523	-0.331	0.7405	-+-+	0.999943	chr1	8021962
cg00042409	1523	-0.559	0.5762	----	0.999943	chr3	113232968
cg00042478	1523	-0.273	0.7847	++-+	0.999943	chr5	14710790
cg00042683	1523	0.689	0.4906	+-++	0.999943	chr15	45487475
cg00042837	1523	-1513	0.1302	----	0.999943	chr17	37028650
cg00042874	1523	0.687	0.4922	--++	0.999943	chr17	40830166
cg00042882	1523	-0.566	0.5713	--+-	0.999943	chr7	100796809
cg00042914	1523	0.137	0.8913	+-+-	0.999943	chr18	24446311
cg00043005	1523	-1129	0.2587	----	0.999943	chr19	2227429
cg00043095	1523	0.669	0.5035	-+++	0.999943	chr2	223289277
cg00043284	1523	-0.277	0.7817	+-+-	0.999943	chr17	77955342
cg00043324	1523	-1289	0.1973	---+	0.999943	chr1	247195817
cg00043364	1523	0.141	0.8876	+-+-	0.999943	chr5	133916105
cg00043371	1523	-0.749	0.4537	---+	0.999943	chr17	71188425
cg00043379	1523	-0.591	0.5545	--++	0.999943	chr11	69634240
cg00043444	1523	1393	0.1637	++++	0.999943	chr6	134384706
cg00043510	1523	-0.433	0.6647	--+-	0.999943	chr1	235814134
cg00043524	1523	1725	0.08449	++++	0.999943	chr6	169951954
cg00043564	1523	-0.65	0.516	+---	0.999943	chr7	101005832
cg00043591	1523	0.027	0.9786	+-+-	0.999943	chr7	156874860
cg00043599	1523	-1206	0.2279	+---	0.999943	chr1	45274600
cg00043788	1523	-0.873	0.3828	---+	0.999943	chr20	25062754
cg00043790	1523	-0.005	0.9962	--+-	0.999943	chr1	6093972
cg00043800	1523	-0.959	0.3375	----	0.999943	chr2	74612144
cg00043819	1523	-0.349	0.727	-+-+	0.999943	chr4	185942529
cg00043949	1523	-0.414	0.6789	-+-+	0.999943	chr6	169900951
cg00044050	1523	1087	0.2771	++-+	0.999943	chr16	11439710
cg00044097	1523	-0.229	0.8186	++--	0.999943	chr2	106055153
cg00044245	1523	-0.304	0.7611	--+-	0.999943	chr6	94128889
cg00044289	1523	0.705	0.4808	++-+	0.999943	chr12	121019603
cg00044318	1523	0.608	0.5429	-+--	0.999943	chr19	34988751
cg00044372	1523	-0.84	0.4007	+---	0.999943	chr16	85070825
cg00044505	1523	0.667	0.5049	-++-	0.999943	chr8	48649086
cg00044665	1523	-1543	0.1229	----	0.999943	chr16	66400411
cg00044796	1523	-0.684	0.4937	-+-+	0.999943	chr1	146552390
cg00044871	1523	-0.821	0.4118	+---	0.999943	chr13	25945811
cg00044950	1523	-0.052	0.9589	-+-+	0.999943	chr6	31855393
cg00044995	1523	-1.26	0.2077	-+--	0.999943	chr19	408683
cg00045061	1523	-1455	0.1457	----	0.999943	chr8	59571437
cg00045118	1523	-1742	0.08152	----	0.999943	chr8	93076177
cg00045275	1523	-1017	0.3091	--+-	0.999943	chr1	43389643
cg00045303	1523	-0.928	0.3533	--+-	0.999943	chr21	37432620
cg00045515	1523	1127	0.2596	++--	0.999943	chr20	35723332
cg00045607	1523	0.072	0.9422	-+-+	0.999943	chr1	161039690
cg00045762	1523	0.604	0.5461	+-+-	0.999943	chr5	167181762
cg00045787	1523	0.673	0.501	++-+	0.999943	chr16	69318027
cg00045902	1523	0.557	0.5778	++++	0.999943	chr10	134222218
cg00046018	1523	-0.484	0.6282	---+	0.999943	chr1	202318086
cg00046026	1523	-1993	0.04624	----	0.999943	chr20	61950761
cg00046041	1523	-0.227	0.8206	+--+	0.999943	chr16	21531503
cg00046105	1523	0.422	0.6731	++-+	0.999943	chr1	233112527
cg00046336	1523	-0.429	0.6678	-+--	0.999943	chr2	118617230
cg00046560	1523	0.153	0.8788	-+-+	0.999943	chr15	101835624
cg00046625	1523	0.913	0.3614	++++	0.999943	chr1	66258760
cg00046744	1523	-0.525	0.5993	+-+-	0.999943	chr12	12418545
cg00046899	1523	-1093	0.2746	--+-	0.999943	chr13	97777690
cg00046913	1523	-0.168	0.8666	---+	0.999943	chr16	1877150
cg00046991	1523	0.121	0.9036	++--	0.999943	chr17	30906423
cg00047050	1523	-0.741	0.4589	---+	0.999943	chr11	107879431
cg00047079	1523	0.278	0.7811	++--	0.999943	chr13	79188975
cg00047287	1523	-1.19	0.2341	+--+	0.999943	chr22	51016899
cg00047338	1523	-0.493	0.6223	-++-	0.999943	chr17	79414734
cg00047469	1523	0.087	0.9304	++-+	0.999943	chr9	116172568
cg00047683	1523	0.25	0.8022	+-++	0.999943	chr16	72034122
cg00047694	1523	1392	0.164	+-+-	0.999943	chr16	86377053
cg00047753	1523	-0.861	0.389	+---	0.999943	chr17	8244936
cg00047815	1523	-0.743	0.4577	+--+	0.999943	chr22	45311501
cg00047844	1523	0.679	0.4968	-++-	0.999943	chr17	77752442
cg00048178	1523	-0.334	0.7386	---+	0.999943	chr6	13488257
cg00048436	1523	2175	0.02962	+++-	0.999943	chr5	32709071
cg00048697	1523	0.396	0.692	++-+	0.999943	chr4	56459255
cg00048746	1523	-0.878	0.3801	-+-+	0.999943	chr17	42976844
cg00048759	1523	-0.227	0.8207	---+	0.999943	chr7	99775422
cg00049033	1523	0.332	0.7398	--++	0.999943	chr16	49317080
cg00049047	1523	0.642	0.5208	-++-	0.999943	chr5	37838425
cg00049102	1523	0.901	0.3677	+++-	0.999943	chr13	72420299
cg00049253	1523	0.15	0.881	++-+	0.999943	chr1	231473541
cg00049286	1523	-0.692	0.4889	---+	0.999943	chr2	120436657
cg00049323	1523	0.247	0.8046	--++	0.999943	chr5	472564
cg00049411	1523	-0.232	0.8162	--+-	0.999943	chr17	43210103
cg00049440	1523	-1044	0.2963	+---	0.999943	chr9	73026643
cg00049502	1523	0.575	0.5652	-+++	0.999943	chr12	112280971
cg00049595	1523	-1.28	0.2004	--+-	0.999943	chr6	41650636
cg00049616	1523	0.196	0.8442	--++	0.999943	chr13	100308186
cg00049664	1523	0.262	0.7931	--++	0.999943	chr16	66613334
cg00049691	1523	-0.822	0.4109	+---	0.999943	chr1	149862133
cg00049709	1523	1239	0.2154	+++-	0.999943	chr1	3057810
cg00049718	1523	-0.063	0.9499	--++	0.999943	chr1	115300559
cg00049729	1523	1.11	0.2669	++-+	0.999943	chr5	55776345
cg00049868	1523	0.962	0.3362	++-+	0.999943	chr2	11245407
cg00049883	1523	-0.046	0.9635	+-+-	0.999943	chr16	5554273
cg00049892	1523	0.067	0.9462	+---	0.999943	chr6	132162773
cg00049973	1523	0.739	0.46	++++	0.999943	chr17	58603597
cg00050152	1523	1185	0.236	++++	0.999943	chr5	180479829
cg00050224	1523	0.16	0.873	++-+	0.999943	chr17	78327956
cg00050247	1523	0.583	0.5598	-+-+	0.999943	chr6	33216585
cg00050250	1523	1638	0.1015	+++-	0.999943	chr2	135604452
cg00050271	1523	0.738	0.4603	++++	0.999943	chr16	81743881
cg00050294	1523	0.262	0.7934	+-+-	0.999943	chr1	2886818
cg00050336	1523	-0.556	0.5782	++--	0.999943	chr4	15377965
cg00050375	1523	0.429	0.6682	+++-	0.999943	chr6	43404828
cg00050402	1523	-0.717	0.4733	+-+-	0.999943	chr7	55073022
cg00050482	1523	2605	0.00919	++++	0.999943	chr16	73207213
cg00050590	1523	1305	0.192	-+++	0.999943	chr18	61637441
cg00050618	1523	0.72	0.4715	+++-	0.999943	chr16	27414418
cg00050692	1523	-2033	0.04209	----	0.999943	chr2	25524877
cg00050792	1523	-0.043	0.9656	--++	0.999943	chr13	110804727
cg00050938	1523	1953	0.05087	+++-	0.999943	chr3	50296100
cg00050984	1523	0.2	0.8413	--++	0.999943	chr2	210288967
cg00051068	1523	-0.926	0.3546	+---	0.999943	chr20	10655610
cg00051307	1523	1716	0.0862	+++-	0.999943	chr5	72524193
cg00051371	1523	-0.262	0.7934	--+-	0.999943	chr7	75442678
cg00051546	1523	-1222	0.2216	++-+	0.999943	chr2	233388901
cg00051590	1523	0.419	0.6749	-+-+	0.999943	chr6	31759486
cg00051595	1523	1252	0.2105	-++-	0.999943	chr6	31789985
cg00051704	1523	1682	0.09248	++++	0.999943	chr22	21353809
cg00051782	1523	-0.438	0.6616	---+	0.999943	chr3	193859210
cg00051979	1523	1031	0.3027	-+-+	0.999943	chr10	95462161
cg00052046	1523	-0.06	0.9524	+-+-	0.999943	chr20	3213682
cg00052290	1523	0.101	0.9194	++--	0.999943	chr10	89578072
cg00052385	1523	0.016	0.9875	++--	0.999943	chr8	134580580
cg00052422	1523	0.955	0.3394	-+++	0.999943	chr3	41240987
cg00052433	1523	-0.069	0.9447	++-+	0.999943	chr16	87447278
cg00052550	1523	1.29	0.1969	+-++	0.999943	chr2	238969457
cg00052588	1523	-0.735	0.4625	-+--	0.999943	chr16	89672139
cg00052772	1523	0.099	0.9215	-+--	0.999943	chr6	33245804
cg00052853	1523	0.727	0.4674	+-+-	0.999943	chr3	107645034
cg00052932	1523	0.342	0.7322	+-++	0.999943	chr2	190539778
cg00053010	1523	-1427	0.1534	----	0.999943	chr17	46089788
cg00053073	1523	-0.548	0.5837	-+-+	0.999943	chr19	18337107
cg00053135	1523	0.328	0.7431	++--	0.999943	chr6	167032403
cg00053261	1523	0.536	0.5918	+++-	0.999943	chr7	53103214
cg00053292	1523	-0.199	0.8422	-+--	0.999943	chr17	61678300
cg00053361	1523	0.083	0.9335	+-++	0.999943	chr8	127250180
cg00053373	1523	0.661	0.5089	-+--	0.999943	chr17	7554827
cg00053393	1523	1.37	0.1708	+++-	0.999943	chr4	183064388
cg00053507	1523	1533	0.1253	-+++	0.999943	chr13	42623481
cg00053661	1523	-0.856	0.3917	---+	0.999943	chr2	204103685
cg00053728	1523	0.465	0.6421	++-+	0.999943	chr2	3464167
cg00053851	1523	0.595	0.5521	+++-	0.999943	chr1	226270442
cg00053870	1523	0.126	0.8997	--+-	0.999943	chr2	239040304
cg00053916	1523	-0.116	0.9079	+-+-	0.999943	chr8	37457329
cg00053927	1523	-1865	0.06221	+--+	0.999943	chr13	113699014
cg00054197	1523	-1534	0.1251	----	0.999943	chr5	171765750
cg00054210	1523	1047	0.2949	+-++	0.999943	chr8	65711644
cg00054248	1523	-1103	0.2698	-+--	0.999943	chr17	74303798
cg00054301	1523	0.158	0.8743	++--	0.999943	chr16	67237548
cg00054408	1523	0.216	0.8287	--++	0.999943	chr19	3275609
cg00054472	1523	-0.24	0.8102	-+-+	0.999943	chr3	9852352
cg00054496	1523	-0.076	0.9396	+-+-	0.999943	chr16	10855688
cg00054511	1523	0.193	0.8472	-+++	0.999943	chr12	53835377
cg00054525	1523	-1092	0.2749	----	0.999943	chr16	88717587
cg00054692	1523	-0.798	0.4247	-+-+	0.999943	chr7	23338750
cg00054702	1523	0.222	0.8244	--++	0.999943	chr5	135528543
cg00054706	1523	-0.761	0.4468	-+-+	0.999943	chr2	68289972
cg00054771	1523	2058	0.03961	-+++	0.999943	chr2	175202397
cg00054774	1523	-1092	0.2747	+---	0.999943	chr21	43373079
cg00054791	1523	0.025	0.9803	++-+	0.999943	chr17	46985412
cg00054890	1523	-1176	0.2397	+--+	0.999943	chr7	98632054
cg00055052	1523	-1463	0.1435	+-+-	0.999943	chr16	4409748
cg00055073	1523	-1.28	0.2006	---+	0.999943	chr2	43398118
cg00055292	1523	-0.108	0.914	-+--	0.999943	chr7	4846846
cg00055341	1523	-0.798	0.4247	-+--	0.999943	chr2	200446845
cg00055462	1523	0.123	0.902	+-++	0.999943	chr13	99023894
cg00055529	1523	-1201	0.2299	+---	0.999943	chr17	37123835
cg00055555	1523	-0.017	0.9863	-+--	0.999943	chr10	29011001
cg00055557	1523	-0.918	0.3584	--++	0.999943	chr20	53092474
cg00055679	1523	-0.704	0.4815	+---	0.999943	chr13	79170430
cg00055771	1523	0.004	0.9968	++--	0.999943	chr5	144510462
cg00055848	1523	-0.934	0.3505	--+-	0.999943	chr2	62422984
cg00055981	1523	-0.06	0.9518	+-+-	0.999943	chr9	139228737
cg00055986	1523	0.309	0.7571	-+--	0.999943	chr5	2537520
cg00056002	1523	2214	0.02683	++++	0.999943	chr16	88933996
cg00056066	1523	-1862	0.06258	+--+	0.999943	chr10	25010738
cg00056074	1523	-1093	0.2744	+--+	0.999943	chr2	131485150
cg00056202	1523	1091	0.2751	++--	0.999943	chr8	9791350
cg00056257	1523	-0.589	0.5561	--+-	0.999943	chr3	6901652
cg00056497	1523	-0.14	0.8884	--+-	0.999943	chr10	134785521
cg00056541	1523	-0.019	0.9852	-+-+	0.999943	chr6	164288623
cg00056578	1523	-0.543	0.5874	----	0.999943	chr12	118406033
cg00056624	1523	0.196	0.8444	-+-+	0.999943	chr3	37902229
cg00056628	1523	0.845	0.3981	-+++	0.999943	chr17	79981271
cg00056676	1523	-0.103	0.918	+-++	0.999943	chr5	101631668
cg00056754	1523	-0.274	0.7844	+-+-	0.999943	chr1	167063958
cg00056767	1523	-1096	0.2729	+--+	0.999943	chr13	44453183
cg00056985	1523	0.413	0.6797	-+--	0.999943	chr9	104249490
cg00057092	1523	1029	0.3033	++++	0.999943	chr15	37030160
cg00057114	1523	0.333	0.7393	+-+-	0.999943	chr1	6344362
cg00057231	1523	-0.416	0.6777	--+-	0.999943	chr3	48631958
cg00057317	1523	-0.819	0.4125	-+-+	0.999943	chr8	11725492
cg00057393	1523	-0.085	0.932	+-++	0.999943	chr15	96897796
cg00057476	1523	-1117	0.2639	+---	0.999943	chr22	29708246
cg00057593	1523	-2555	0.01063	+---	0.999943	chr8	143916959
cg00057661	1523	-1597	0.1104	----	0.999943	chr7	127228948
cg00057663	1523	-1759	0.07859	+---	0.999943	chr2	105945629
cg00057676	1523	-1501	0.1334	-+-+	0.999943	chr1	178512141
cg00057700	1523	-0.157	0.8755	---+	0.999943	chr10	124768526
cg00057722	1523	-0.63	0.5287	+---	0.999943	chr18	45934156
cg00057791	1523	-0.585	0.5585	+--+	0.999943	chr1	12567182
cg00057966	1523	0.062	0.9502	+--+	0.999943	chr17	56408694
cg00058009	1523	1.37	0.1706	-+++	0.999943	chr4	122853693
cg00058026	1523	0.333	0.7391	-++-	0.999943	chr12	53172158
cg00058113	1523	-0.362	0.717	-+--	0.999943	chr6	33239977
cg00058291	1523	0.037	0.9703	+-++	0.999943	chr1	228974133
cg00058296	1523	0.534	0.5932	-+++	0.999943	chr1	237947435
cg00058299	1523	-1156	0.2478	+---	0.999943	chr1	113498193
cg00058329	1523	-0.176	0.8606	--++	0.999943	chr12	133195094
cg00058515	1523	-1542	0.123	--+-	0.999943	chr2	80527798
cg00058644	1523	-0.723	0.4696	----	0.999943	chr17	79844023
cg00058708	1523	-0.37	0.7111	-+--	0.999943	chr2	24162568
cg00058771	1523	0.131	0.8957	-+++	0.999943	chr10	103347979
cg00058786	1523	0.772	0.4399	+-++	0.999943	chr12	49365465
cg00058799	1523	-1336	0.1817	---+	0.999943	chr16	624005
cg00058857	1523	-0.121	0.9041	++--	0.999943	chr3	99927991
cg00058879	1523	-0.221	0.8255	++--	0.999943	chr22	40082173
cg00058887	1523	-0.57	0.5686	+--+	0.999943	chr4	184909018
cg00058923	1523	-0.539	0.5896	+---	0.999943	chr1	161069167
cg00058938	1523	-1657	0.09752	+---	0.999943	chr19	40724733
cg00059024	1523	-0.706	0.4802	-+--	0.999943	chr15	90233617
cg00059161	1523	-0.802	0.4226	+---	0.999943	chr3	164907027
cg00059165	1523	-0.392	0.6954	+-+-	0.999943	chr6	36926828
cg00059225	1523	0.113	0.91	+++-	0.999943	chr5	151304357
cg00059240	1523	0.033	0.9738	--++	0.999943	chr10	3155604
cg00059246	1523	0.073	0.9421	+-+-	0.999943	chr12	54337929
cg00059309	1523	0.711	0.4771	-+-+	0.999943	chr17	78293397
cg00059399	1523	0.379	0.705	+-++	0.999943	chr5	2008272
cg00059424	1523	-0.18	0.857	++-+	0.999943	chr22	30988148
cg00059662	1523	0.225	0.8216	-++-	0.999943	chr13	114005317
cg00059707	1523	-1.42	0.1557	+--+	0.999943	chr10	2540911
cg00059740	1523	0.828	0.4076	++-+	0.999943	chr7	134855689
cg00059854	1523	0.123	0.9021	++-+	0.999943	chr2	236443857
cg00059911	1523	0.311	0.7557	++-+	0.999943	chr12	113908960
cg00059930	1523	-1373	0.1699	+---	0.999943	chr13	48894382
cg00060061	1523	-1633	0.1026	+---	0.999943	chr8	112636613
cg00060287	1523	-1111	0.2665	----	0.999943	chr17	48278086
cg00060304	1523	-0.222	0.8243	--++	0.999943	chr11	31837237
cg00060320	1523	0.906	0.3648	-+++	0.999943	chr3	134369974
cg00060374	1523	-0.072	0.9424	+-++	0.999943	chr1	1355235
cg00060403	1523	-1431	0.1525	----	0.999943	chr17	49230877
cg00060484	1523	0.306	0.7596	++--	0.999943	chr4	3287598
cg00060627	1523	-0.553	0.5803	++-+	0.999943	chr2	18112721
cg00060641	1523	0.773	0.4396	+++-	0.999943	chr10	47135256
cg00060649	1523	-0.879	0.3794	+--+	0.999943	chr12	67928800
cg00060762	1523	-1.21	0.2262	-+-+	0.999943	chr15	52264133
cg00060800	1523	-1526	0.1269	----	0.999943	chr5	141600994
cg00060880	1523	-0.464	0.6428	-+--	0.999943	chr12	56321627
cg00060956	1523	0.953	0.3408	++++	0.999943	chr1	43209576
cg00061031	1523	0.382	0.7026	+++-	0.999943	chr9	100744026
cg00061039	1523	0.772	0.4399	++-+	0.999943	chr4	187186953
cg00061086	1523	-1646	0.09967	----	0.999943	chr14	50088260
cg00061150	1523	-1208	0.227	---+	0.999943	chr8	144918317
cg00061185	1523	-0.144	0.8854	+-++	0.999943	chr12	50596347
cg00061264	1523	-0.732	0.464	---+	0.999943	chr3	23852775
cg00061306	1523	-0.504	0.6145	+--+	0.999943	chr17	73933841
cg00061635	1523	-1322	0.1863	+--+	0.999943	chr17	8311836
cg00061678	1523	0.651	0.5153	+-++	0.999943	chr1	170776719
cg00061695	1523	-1645	0.0999	----	0.999943	chr17	7311314
cg00061805	1523	0.722	0.4703	-+++	0.999943	chr5	179260048
cg00061860	1523	-0.52	0.6032	+-+-	0.999943	chr15	78953028
cg00061989	1523	-0.337	0.7363	--++	0.999943	chr17	37618682
cg00062282	1523	-2164	0.03048	----	0.999943	chr22	50747369
cg00062312	1523	1208	0.227	-+++	0.999943	chr1	23346344
cg00062776	1523	1505	0.1324	++++	0.999943	chr19	49402424
cg00063006	1523	0.791	0.4291	-+++	0.999943	chr6	32847530
cg00063066	1523	-0.59	0.5552	-+-+	0.999943	chr6	126661328
cg00063111	1523	0.005	0.9964	+---	0.999943	chr3	39448952
cg00063144	1523	1179	0.2382	++-+	0.999943	chr17	39554055
cg00063174	1523	-0.241	0.8092	-+-+	0.999943	chr2	228736253
cg00063246	1523	-1288	0.1976	+--+	0.999943	chr8	55242836
cg00063291	1523	-1246	0.2128	--+-	0.999943	chr5	1055962
cg00063357	1523	0.163	0.8708	++-+	0.999943	chr4	158117227
cg00063471	1523	-1061	0.2889	---+	0.999943	chr15	51385970
cg00063503	1523	-1588	0.1122	+---	0.999943	chr8	145822899
cg00063535	1523	0.907	0.3646	-+++	0.999943	chr12	113729491
cg00063567	1523	0.604	0.5456	-+++	0.999943	chr2	54014461
cg00063649	1523	-0.161	0.8718	+--+	0.999943	chr15	67813698
cg00063703	1523	-0.268	0.7883	--++	0.999943	chr12	20521087
cg00063744	1523	0.595	0.5521	--++	0.999943	chr2	97174026
cg00063748	1523	-1017	0.3094	+-+-	0.999943	chr1	3352986
cg00063773	1523	-0.365	0.7148	+-++	0.999943	chr3	142314493
cg00063828	1523	0.21	0.8336	-++-	0.999943	chr16	85749496
cg00063945	1523	-0.707	0.4793	--++	0.999943	chr18	3450342
cg00063979	1523	1129	0.2588	+++-	0.999943	chr5	139075286
cg00064020	1523	-0.731	0.465	----	0.999943	chr3	183894761
cg00064051	1523	-1206	0.2278	-+-+	0.999943	chr16	3314045
cg00064080	1523	-0.25	0.8029	++-+	0.999943	chr10	122598254
cg00064235	1523	-0.262	0.7935	++-+	0.999943	chr10	102989598
cg00064261	1523	-0.217	0.8285	+--+	0.999943	chr1	229570057
cg00064284	1523	-0.372	0.7098	-+-+	0.999943	chr11	101981184
cg00064347	1523	0.553	0.5803	--++	0.999943	chr3	197477238
cg00064415	1523	-0.633	0.5266	-+--	0.999943	chr17	31325472
cg00064589	1523	1886	0.05924	++++	0.999943	chr10	29891284
cg00064778	1523	-1308	0.1908	----	0.999943	chr5	126564742
cg00064840	1523	-0.766	0.4439	+---	0.999943	chr7	4784485
cg00064950	1523	1397	0.1624	-+++	0.999943	chr17	7184216
cg00065048	1523	-1292	0.1963	+-+-	0.999943	chr1	27962037
cg00065071	1523	-0.3	0.7642	--++	0.999943	chr1	113162105
cg00065088	1523	0.163	0.8706	-+--	0.999943	chr8	144943738
cg00065215	1523	0.116	0.9077	--++	0.999943	chr1	18959268
cg00065302	1523	-1403	0.1605	+---	0.999943	chr21	30366250
cg00065385	1523	1768	0.07708	+++-	0.999943	chr9	111623395
cg00065396	1523	-0.309	0.7576	+-+-	0.999943	chr6	26594778
cg00065408	1523	-0.574	0.5657	+--+	0.999943	chr12	49212475
cg00065569	1523	0.913	0.361	+++-	0.999943	chr1	113666867
cg00065570	1523	-1934	0.05315	----	0.999943	chr8	145641991
cg00065726	1523	-1202	0.2294	---+	0.999943	chr3	194406929
cg00065919	1523	-0.329	0.7423	+--+	0.999943	chr3	48956159
cg00065921	1523	0.093	0.9256	+-++	0.999943	chr2	37458357
cg00065935	1523	1015	0.3101	++++	0.999943	chr3	120627088
cg00065957	1523	-0.377	0.7063	-+-+	0.999943	chr1	53099352
cg00066153	1523	0.495	0.6203	++-+	0.999943	chr11	125550744
cg00066198	1523	0.843	0.3995	+++-	0.999943	chr18	11908695
cg00066239	1523	0.08	0.9364	+-++	0.999943	chr17	78472159
cg00066351	1523	0.101	0.9196	+---	0.999943	chr7	150130551
cg00066449	1523	-2009	0.04458	---+	0.999943	chr7	99063909
cg00066468	1523	0.104	0.9168	+--+	0.999943	chr15	40861791
cg00066499	1523	-0.278	0.7809	-+--	0.999943	chr1	26826677
cg00066508	1523	-0.717	0.4737	+--+	0.999943	chr12	110355602
cg00066554	1523	0.446	0.6556	+-+-	0.999943	chr1	160385636
cg00066663	1523	-0.084	0.9333	++--	0.999943	chr17	7792674
cg00066671	1523	0.001	0.9989	--++	0.999943	chr1	102462590
cg00066722	1523	0.428	0.6688	--+-	0.999943	chr1	43634520
cg00066805	1523	0.374	0.7081	-++-	0.999943	chr6	169559396
cg00066816	1523	-1589	0.112	--+-	0.999943	chr5	158758353
cg00066817	1523	0.975	0.3296	++++	0.999943	chr18	72777307
cg00066828	1523	-0.53	0.5958	+--+	0.999943	chr17	1837612
cg00066854	1523	-1224	0.2208	----	0.999943	chr10	113987376
cg00066919	1523	1168	0.2426	+++-	0.999943	chr2	121427740
cg00066925	1523	1495	0.1349	+++-	0.999943	chr12	48921980
cg00067018	1523	0.611	0.5413	++++	0.999943	chr12	45445370
cg00067058	1523	-0.57	0.569	+---	0.999943	chr1	27220891
cg00067102	1523	0.217	0.828	++-+	0.999943	chr1	241803367
cg00067126	1523	-1466	0.1426	-+--	0.999943	chr2	122493570
cg00067196	1523	-0.081	0.9353	+---	0.999943	chr1	204189242
cg00067365	1523	0.607	0.5438	-+--	0.999943	chr5	43121575
cg00067414	1523	0.662	0.5083	-+++	0.999943	chr6	151188081
cg00067471	1523	1011	0.3118	+++-	0.999943	chr19	1241377
cg00067518	1523	-1829	0.06739	---+	0.999943	chr1	7763225
cg00067528	1523	-1847	0.06469	+--+	0.999943	chr2	71191167
cg00067576	1523	0.02	0.984	+++-	0.999943	chr19	2475014
cg00067588	1523	0.066	0.9473	-+-+	0.999943	chr10	10561707
cg00067720	1523	-0.941	0.3465	+---	0.999943	chr5	67521141
cg00067742	1523	1527	0.1267	++--	0.999943	chr2	1926888
cg00067758	1523	-1458	0.1449	+--+	0.999943	chr6	92185790
cg00067768	1523	1438	0.1505	+++-	0.999943	chr3	183886674
cg00067814	1523	-0.666	0.5051	+-+-	0.999943	chr7	134896357
cg00067824	1523	0.287	0.7741	+-++	0.999943	chr10	23492914
cg00067884	1523	-0.625	0.5318	+---	0.999943	chr15	63970198
cg00068038	1523	-0.46	0.6456	---+	0.999943	chr2	36688564
cg00068102	1523	2499	0.01245	+++-	0.999943	chr2	121619261
cg00068153	1523	-0.126	0.8996	+-+-	0.999943	chr1	201028602
cg00068155	1523	-0.476	0.6339	--+-	0.999943	chr3	131754131
cg00068305	1523	-1018	0.3089	---+	0.999943	chr5	122847680
cg00068412	1523	0.259	0.7953	+-+-	0.999943	chr1	42506828
cg00068428	1523	1422	0.1549	+-++	0.999943	chr8	49494724
cg00068433	1523	-0.175	0.8609	+---	0.999943	chr1	16540130
cg00068503	1523	0.344	0.7309	++--	0.999943	chr1	40782713
cg00068621	1523	0.809	0.4187	-+++	0.999943	chr5	150080765
cg00068750	1523	1189	0.2344	+++-	0.999943	chr16	2535955
cg00068810	1523	0.072	0.9427	+-+-	0.999943	chr4	75857963
cg00068909	1523	2035	0.04189	++++	0.999943	chr4	103938965
cg00069002	1523	-0.868	0.3855	--+-	0.999943	chr1	33772736
cg00069014	1523	1.22	0.2226	++-+	0.999943	chr1	14156840
cg00069017	1523	-1192	0.2332	---+	0.999943	chr1	6051640
cg00069059	1523	-0.64	0.5223	--++	0.999943	chr1	46086861
cg00069242	1523	0.369	0.7123	-+-+	0.999943	chr14	23450527
cg00069261	1523	-0.775	0.4382	--+-	0.999943	chr16	22386531
cg00069417	1523	1096	0.2731	-++-	0.999943	chr16	87874279
cg00069642	1523	-0.498	0.6188	+---	0.999943	chr5	141062490
cg00069815	1523	1155	0.2481	++++	0.999943	chr8	856058
cg00069860	1523	1138	0.2552	++++	0.999943	chr1	44883227
cg00070042	1523	0.03	0.9757	+-+-	0.999943	chr9	133308594
cg00070052	1523	-1225	0.2205	+---	0.999943	chr9	116171972
cg00070181	1523	-0.623	0.5334	++-+	0.999943	chr6	2467820
cg00070370	1523	-0.695	0.4872	---+	0.999943	chr15	83439027
cg00070383	1523	0.204	0.8382	+-+-	0.999943	chr4	174429374
cg00070460	1523	-1395	0.1631	----	0.999943	chr4	1227676
cg00070680	1523	0.28	0.7797	++++	0.999943	chr7	137531956
cg00070814	1523	-0.752	0.4522	-+-+	0.999943	chr10	70715958
cg00070899	1523	0.665	0.5058	-+++	0.999943	chr6	34024479
cg00070908	1523	-0.662	0.508	---+	0.999943	chr17	29855433
cg00071012	1523	0.691	0.4894	+-+-	0.999943	chr15	22442048
cg00071026	1523	1328	0.1842	--+-	0.999943	chr13	113650936
cg00071051	1523	-1033	0.3017	+---	0.999943	chr6	44222845
cg00071161	1523	0.053	0.9579	+-++	0.999943	chr6	44117573
cg00071210	1523	-0.353	0.7239	++-+	0.999943	chr6	148736942
cg00071241	1523	0.307	0.7587	++-+	0.999943	chr7	41351539
cg00071265	1523	-1245	0.2131	+-+-	0.999943	chr20	60717158
cg00071360	1523	-0.15	0.8808	+-+-	0.999943	chr20	37350793
cg00071408	1523	0.085	0.9323	+--+	0.999943	chr8	22864908
cg00071442	1523	-0.21	0.8334	++-+	0.999943	chr14	64805784
cg00071618	1523	-1201	0.2297	---+	0.999943	chr16	87645667
cg00071658	1523	1482	0.1384	-+++	0.999943	chr13	72408747
cg00071727	1523	1.59	0.1117	+++-	0.999943	chr13	98869894
cg00071751	1523	-0.491	0.6233	++-+	0.999943	chr10	91461194
cg00071887	1523	-0.134	0.8931	++--	0.999943	chr15	74218529
cg00071950	1523	-0.381	0.7029	+--+	0.999943	chr4	10020882
cg00071984	1523	1097	0.2727	+-++	0.999943	chr3	60617504
cg00071998	1523	-2272	0.02307	---+	0.999943	chr6	31708121
cg00072099	1523	-0.535	0.5928	-+-+	0.999943	chr4	89205891
cg00072216	1523	1176	0.2396	-+-+	0.999943	chr4	2263638
cg00072369	1523	-1465	0.143	-+-+	0.999943	chr5	52405845
cg00072426	1523	-1047	0.2952	----	0.999943	chr16	86592512
cg00072675	1523	-1182	0.2372	----	0.999943	chr1	56942628
cg00072689	1523	0.249	0.8035	++--	0.999943	chr17	46681111
cg00072711	1523	0.849	0.3961	++-+	0.999943	chr9	34381150
cg00072720	1523	-0.409	0.6824	--+-	0.999943	chr17	7165831
cg00072957	1523	0.057	0.9546	++--	0.999943	chr8	48573717
cg00073003	1523	-0.255	0.7988	--+-	0.999943	chr13	112724583
cg00073010	1523	0.397	0.6913	-+++	0.999943	chr17	17627194
cg00073090	1523	-1994	0.04619	----	0.999943	chr19	1265879
cg00073244	1523	-0.624	0.5329	--+-	0.999943	chr1	3529108
cg00073380	1523	-1665	0.09586	---+	0.999943	chr16	5122085
cg00073460	1523	-0.555	0.5786	--+-	0.999943	chr6	149806502
cg00073543	1523	-0.369	0.7118	-+--	0.999943	chr1	38941882
cg00073549	1523	-1698	0.08952	----	0.999943	chr16	87609078
cg00073713	1523	0.81	0.4182	++-+	0.999943	chr7	97800932
cg00073716	1523	0.489	0.6252	++--	0.999943	chr7	2281329
cg00073771	1523	0.333	0.7394	++--	0.999943	chr10	126107736
cg00073780	1523	0.913	0.3611	-+++	0.999943	chr6	122931415
cg00073794	1523	-0.787	0.4313	++-+	0.999943	chr2	30041338
cg00073837	1523	-0.037	0.9704	-++-	0.999943	chr2	223177008
cg00074086	1523	0.18	0.857	-+--	0.999943	chr7	4901785
cg00074145	1523	0.634	0.5263	+-++	0.999943	chr15	53075505
cg00074184	1523	0.456	0.6484	-+++	0.999943	chr1	116519323
cg00074244	1523	2112	0.03468	++++	0.999943	chr14	74100482
cg00074348	1523	-1626	0.104	+---	0.999943	chr11	57006273
cg00074365	1523	-0.235	0.8143	+--+	0.999943	chr2	64088479
cg00074415	1523	-0.189	0.8498	+--+	0.999943	chr10	114609720
cg00074746	1523	-0.665	0.5059	+---	0.999943	chr6	116781794
cg00074818	1523	-0.753	0.4517	--+-	0.999943	chr8	8560427
cg00075123	1523	0.067	0.9466	-+-+	0.999943	chr3	72786960
cg00075192	1523	1891	0.05864	++++	0.999943	chr7	42951814
cg00075204	1523	0.169	0.8655	--++	0.999943	chr5	174905343
cg00075467	1523	0.749	0.4536	+-+-	0.999943	chr2	9983094
cg00075507	1523	-0.955	0.3396	-+--	0.999943	chr17	26708226
cg00075589	1523	-1.42	0.1557	----	0.999943	chr2	219524515
cg00075615	1523	-0.745	0.4562	+--+	0.999943	chr16	72827803
cg00075620	1523	0.858	0.3907	+-+-	0.999943	chr2	137180506
cg00075634	1523	1488	0.1366	++++	0.999943	chr4	185940595
cg00075768	1523	-0.072	0.9424	+--+	0.999943	chr13	31040106
cg00075920	1523	-0.032	0.9746	++--	0.999943	chr5	177026190
cg00075956	1523	0.036	0.9715	-++-	0.999943	chr10	1726078
cg00075967	1523	-0.531	0.5957	++--	0.999943	chr15	74495354
cg00075975	1523	-0.585	0.5587	++--	0.999943	chr1	230491641
cg00076056	1523	0.316	0.7524	++-+	0.999943	chr16	85061228
cg00076307	1523	0.282	0.7781	+-++	0.999943	chr5	128300967
cg00076325	1523	0.742	0.4583	-+--	0.999943	chr2	172974630
cg00076353	1523	-0.628	0.5299	---+	0.999943	chr20	442752
cg00076487	1523	-0.999	0.3179	--+-	0.999943	chr2	133036935
cg00076497	1523	0.973	0.3304	++--	0.999943	chr7	126891621
cg00076538	1523	0.512	0.609	--++	0.999943	chr5	38257555
cg00076555	1523	-0.705	0.4805	--+-	0.999943	chr3	49705435
cg00076645	1523	-0.052	0.9587	-+-+	0.999943	chr5	171711562
cg00076774	1523	-1495	0.135	----	0.999943	chr2	45016971
cg00076797	1523	-0.945	0.3447	----	0.999943	chr1	111022914
cg00076998	1523	0.56	0.5758	++-+	0.999943	chr3	138553170
cg00077281	1523	0.128	0.8983	+--+	0.999943	chr15	58840596
cg00077297	1523	-0.479	0.6322	+---	0.999943	chr15	79505621
cg00077312	1523	-1.13	0.2583	--+-	0.999943	chr9	140311020
cg00077426	1523	1064	0.2874	+++-	0.999943	chr5	463550
cg00077450	1523	-0.714	0.4753	+--+	0.999943	chr2	239361948
cg00077457	1523	1239	0.2153	++++	0.999943	chr1	90460000
cg00077547	1523	0.467	0.6407	-+++	0.999943	chr10	63170372
cg00077606	1523	-1098	0.272	--+-	0.999943	chr5	37248894
cg00077838	1523	-1793	0.073	+---	0.999943	chr22	47020733
cg00077904	1523	0.984	0.325	+-+-	0.999943	chr5	151078909
cg00078025	1523	0.767	0.4433	+-+-	0.999943	chr9	117159975
cg00078194	1523	-1466	0.1426	++-+	0.999943	chr11	46402949
cg00078221	1523	0.799	0.4241	-+-+	0.999943	chr5	139927754
cg00078245	1523	0.886	0.3754	-++-	0.999943	chr12	53579063
cg00078318	1523	0.366	0.7143	--++	0.999943	chr2	5837429
cg00078334	1523	0.492	0.6226	-+++	0.999943	chr16	55513961
cg00078456	1523	-1067	0.2858	----	0.999943	chr1	1564422
cg00078746	1523	-0.563	0.5732	+---	0.999943	chr14	91700401
cg00078759	1523	-0.809	0.4183	+--+	0.999943	chr16	1600969
cg00078857	1523	-2019	0.04349	----	0.999943	chr8	49426532
cg00078861	1523	-1099	0.2719	+---	0.999943	chr5	154429562
cg00078911	1523	-0.556	0.5783	--++	0.999943	chr2	3192444
cg00078940	1523	0.224	0.8229	-+++	0.999943	chr5	134734932
cg00078968	1523	0.821	0.4115	-+++	0.999943	chr1	228225659
cg00078996	1523	-0.592	0.5539	+---	0.999943	chr12	132293329
cg00079023	1523	-0.174	0.8622	+-+-	0.999943	chr5	139492535
cg00079056	1523	0.813	0.4163	++++	0.999943	chr9	33239641
cg00079169	1523	0.562	0.5742	++++	0.999943	chr19	2811669
cg00079216	1523	0.395	0.6927	-++-	0.999943	chr12	6716557
cg00079219	1523	-1503	0.1328	----	0.999943	chr12	54360131
cg00079224	1523	1469	0.1419	+++-	0.999943	chr16	29999710
cg00079302	1523	-0.289	0.7729	--+-	0.999943	chr19	1439985
cg00079375	1523	1429	0.1531	++++	0.999943	chr15	79125835
cg00079485	1523	1147	0.2513	++--	0.999943	chr17	21320915
cg00079563	1523	2.25	0.02443	++++	0.999943	chr22	43253521
cg00079598	1523	-1226	0.2203	--+-	0.999943	chr11	123676903
cg00079638	1523	-0.969	0.3326	-+--	0.999943	chr15	45003652
cg00079785	1523	-1.39	0.1646	---+	0.999943	chr8	48172764
cg00079891	1523	-0.056	0.9556	-+-+	0.999943	chr16	122716
cg00080012	1523	-0.584	0.559	--+-	0.999943	chr11	85955689
cg00080059	1523	0.988	0.3233	-+++	0.999943	chr20	61568856
cg00080060	1523	-1427	0.1537	+---	0.999943	chr7	3990670
cg00080118	1523	0.111	0.9113	-+-+	0.999943	chr6	31126173
cg00080123	1523	-0.132	0.8947	++-+	0.999943	chr5	176853446
cg00080125	1523	-0.571	0.5679	+-+-	0.999943	chr17	59490613
cg00080148	1523	0.606	0.5444	+-++	0.999943	chr22	44205183
cg00080188	1523	-1625	0.1041	+-+-	0.999943	chr10	21558201
cg00080312	1523	0.113	0.91	-+-+	0.999943	chr3	45730181
cg00080423	1523	0.437	0.6621	+-+-	0.999943	chr5	1144950
cg00080706	1523	0.231	0.8177	+-+-	0.999943	chr14	69725831
cg00080972	1523	-0.164	0.8699	-+--	0.999943	chr5	178986291
cg00080987	1523	0.144	0.8856	--+-	0.999943	chr3	126937362
cg00081019	1523	0.717	0.4732	++--	0.999943	chr1	243658800
cg00081084	1523	1147	0.2512	+++-	0.999943	chr19	36612722
cg00081087	1523	0.04	0.9678	+++-	0.999943	chr7	34873912
cg00081251	1523	-0.866	0.3866	+---	0.999943	chr1	45965679
cg00081324	1523	-0.365	0.715	-+--	0.999943	chr17	48201233
cg00081347	1523	-1407	0.1593	-+--	0.999943	chr17	78188837
cg00081439	1523	-0.946	0.344	+---	0.999943	chr10	743761
cg00081445	1523	-0.161	0.8718	+--+	0.999943	chr6	160941119
cg00081574	1523	2581	0.009844	++++	0.999943	chr2	222437836
cg00081602	1523	-1474	0.1405	+---	0.999943	chr5	72922957
cg00081666	1523	-0.261	0.7944	+--+	0.999943	chr6	83777345
cg00081729	1523	0.626	0.5315	+-+-	0.999943	chr1	240656737
cg00081799	1523	0.373	0.7095	+-++	0.999943	chr1	6390793
cg00081919	1523	0.712	0.4764	-++-	0.999943	chr2	43187471
cg00081935	1523	0.339	0.7343	+-++	0.999943	chr12	3186906
cg00081975	1523	1279	0.201	-+++	0.999943	chr17	48712370
cg00082140	1523	-0.607	0.5442	+---	0.999943	chr5	179816766
cg00082178	1523	1763	0.07796	++++	0.999943	chr6	169625414
cg00082235	1523	0.331	0.7406	-+-+	0.999943	chr12	6664536
cg00082285	1523	-0.42	0.6745	+-+-	0.999943	chr1	1097270
cg00082411	1523	0.434	0.6645	-+-+	0.999943	chr7	99034370
cg00082426	1523	0.194	0.8465	--+-	0.999943	chr2	61763737
cg00082491	1523	0.014	0.9891	-+-+	0.999943	chr6	31633028
cg00082713	1523	-0.635	0.5257	+---	0.999943	chr3	44038484
cg00082770	1523	-0.419	0.6751	-+--	0.999943	chr2	200332739
cg00082833	1523	-0.922	0.3566	----	0.999943	chr16	1561275
cg00082874	1523	-0.51	0.6102	--+-	0.999943	chr20	44660920
cg00082897	1523	-0.493	0.6222	-+--	0.999943	chr22	50967392
cg00082939	1523	-2.45	0.0143	+---	0.999943	chr10	77165293
cg00083018	1523	-1319	0.187	----	0.999943	chr6	101840329
cg00083046	1523	-0.787	0.4313	----	0.999943	chr2	175204844
cg00083059	1523	0.854	0.3931	-+++	0.999943	chr6	39902348
cg00083072	1523	0.729	0.4658	+-++	0.999943	chr11	65415190
cg00083139	1523	-0.195	0.8456	--++	0.999943	chr2	198380745
cg00083193	1523	-2597	0.009418	+---	0.999943	chr15	65337425
cg00083194	1523	-0.07	0.9443	++-+	0.999943	chr12	32832920
cg00083206	1523	-0.912	0.3617	--+-	0.999943	chr6	110721305
cg00083223	1523	-0.278	0.7814	+---	0.999943	chr13	112606342
cg00083262	1523	-0.426	0.6699	-+-+	0.999943	chr1	157125526
cg00083359	1523	-2379	0.01735	+---	0.999943	chr8	144676110
cg00083535	1523	0.573	0.567	+++-	0.999943	chr8	140871048
cg00083596	1523	-1229	0.2192	-+-+	0.999943	chr7	3996856
cg00083616	1523	0.367	0.7138	+++-	0.999943	chr19	35981371
cg00083685	1523	1343	0.1792	++++	0.999943	chr21	43767586
cg00083765	1523	-2569	0.01021	----	0.999943	chr8	144923196
cg00083790	1523	-1267	0.2052	---+	0.999943	chr12	132944010
cg00083801	1523	-0.314	0.7535	++-+	0.999943	chr17	4448531
cg00083833	1523	0.492	0.6226	+-+-	0.999943	chr16	50583273
cg00083937	1523	-1344	0.179	+---	0.999943	chr22	51039805
cg00083993	1523	1098	0.2723	++++	0.999943	chr5	146133678
cg00084019	1523	-1356	0.1753	+---	0.999943	chr7	176739
cg00084094	1523	-1283	0.1996	----	0.999943	chr12	109096204
cg00084184	1523	0.843	0.3995	++-+	0.999943	chr4	10019009
cg00084202	1523	-0.786	0.432	--+-	0.999943	chr8	143360290
cg00084338	1523	-0.663	0.5072	++-+	0.999943	chr6	170595920
cg00084347	1523	0.415	0.6778	+-+-	0.999943	chr12	124393913
cg00084398	1523	-0.877	0.3806	--+-	0.999943	chr6	43249983
cg00084432	1523	0.924	0.3554	++++	0.999943	chr13	36944471
cg00084435	1523	1401	0.1611	+++-	0.999943	chr5	195276
cg00084577	1523	-0.963	0.3355	+---	0.999943	chr16	30721139
cg00084604	1523	0.716	0.4743	++-+	0.999943	chr6	40929496
cg00084643	1523	-0.898	0.3691	-+--	0.999943	chr5	125936116
cg00084687	1523	1561	0.1185	-+++	0.999943	chr7	92076896
cg00084798	1523	-0.612	0.5403	+--+	0.999943	chr8	142841965
cg00085013	1523	-1021	0.3071	--+-	0.999943	chr3	14871570
cg00085029	1523	-0.093	0.9259	-+-+	0.999943	chr11	36398393
cg00085061	1523	-0.444	0.6567	+---	0.999943	chr21	43161624
cg00085123	1523	0.02	0.9843	++--	0.999943	chr2	8723906
cg00085199	1523	0.452	0.6512	++--	0.999943	chr8	141106596
cg00085256	1523	-0.428	0.6687	+--+	0.999943	chr2	218251446
cg00085281	1523	0.65	0.516	-+--	0.999943	chr7	2055099
cg00085370	1523	-1197	0.2314	----	0.999943	chr5	1855960
cg00085403	1523	0.268	0.7884	+-++	0.999943	chr1	144932207
cg00085416	1523	0.449	0.6535	+-+-	0.999943	chr8	74660265
cg00085430	1523	-0.429	0.6681	+---	0.999943	chr17	3031874
cg00085434	1523	-1052	0.2928	--+-	0.999943	chr11	14927489
cg00085448	1523	-1138	0.2553	---+	0.999943	chr12	113416442
cg00085493	1523	-0.036	0.9713	-+--	0.999943	chr1	208040203
cg00085732	1523	-2543	0.01099	----	0.999943	chr17	26800820
cg00085747	1523	-0.06	0.9518	+-+-	0.999943	chr17	3764113
cg00085790	1523	1377	0.1686	+++-	0.999943	chr1	211722100
cg00085830	1523	-0.885	0.3764	---+	0.999943	chr1	182808254
cg00086113	1523	-0.019	0.9852	+-+-	0.999943	chr15	75760823
cg00086243	1523	0.983	0.3256	-++-	0.999943	chr1	1142405
cg00086266	1523	0.091	0.9277	++-+	0.999943	chr1	1242895
cg00086283	1523	1076	0.2821	++-+	0.999943	chr7	158409247
cg00086346	1523	-0.735	0.4623	+---	0.999943	chr19	3908136
cg00086493	1523	-0.454	0.65	--+-	0.999943	chr19	51535348
cg00086577	1523	-1622	0.1048	+---	0.999943	chr6	32122894
cg00086670	1523	0.216	0.8292	+---	0.999943	chr10	104629122
cg00086809	1523	-1039	0.2988	----	0.999943	chr16	640354
cg00086871	1523	-0.078	0.9379	-+++	0.999943	chr4	6988644
cg00087067	1523	-3459	0.0005418	----	0.999943	chr5	5265509
cg00087073	1523	0.173	0.8628	-+-+	0.999943	chr2	71225672
cg00087153	1523	-0.62	0.5352	--++	0.999943	chr2	48756079
cg00087195	1523	0.076	0.9398	--+-	0.999943	chr5	7869293
cg00087244	1523	-0.141	0.8879	+-+-	0.999943	chr7	74042487
cg00087273	1523	-0.791	0.4287	----	0.999943	chr1	17386292
cg00087274	1523	-0.18	0.8572	-++-	0.999943	chr3	124856760
cg00087298	1523	0.955	0.3395	-+++	0.999943	chr7	33149137
cg00087368	1523	0.624	0.5323	-++-	0.999943	chr6	100896392
cg00087420	1523	0.489	0.6247	+++-	0.999943	chr1	34090941
cg00087425	1523	-0.947	0.3434	+---	0.999943	chr7	22766829
cg00087482	1523	1.35	0.1771	++++	0.999943	chr7	99800121
cg00087511	1523	0.234	0.8146	++--	0.999943	chr1	9069875
cg00087546	1523	0.72	0.4714	--+-	0.999943	chr1	3308286
cg00087568	1523	1765	0.07763	+++-	0.999943	chr16	560280
cg00087645	1523	0.874	0.3821	+++-	0.999943	chr6	157040279
cg00087728	1523	-1628	0.1035	---+	0.999943	chr6	33385262
cg00087735	1523	-0.488	0.6258	+-++	0.999943	chr1	8390233
cg00087792	1523	2271	0.02315	++++	0.999943	chr16	4000986
cg00087799	1523	0.027	0.9787	--+-	0.999943	chr19	4831891
cg00087884	1523	-0.278	0.7811	-+--	0.999943	chr1	6525551
cg00087898	1523	1091	0.2754	++++	0.999943	chr6	33253643
cg00087906	1523	0.809	0.4188	+-++	0.999943	chr16	55513415
cg00087963	1523	-0.891	0.3728	----	0.999943	chr16	51169437
cg00087971	1523	2162	0.03062	++++	0.999943	chr6	52225096
cg00088007	1523	-0.554	0.5793	+-+-	0.999943	chr8	41504566
cg00088026	1523	0.657	0.511	-+-+	0.999943	chr12	117628347
cg00088042	1523	-0.716	0.4738	----	0.999943	chr10	103892309
cg00088080	1523	1.49	0.1362	+++-	0.999943	chr1	212861809
cg00088130	1523	-1482	0.1383	----	0.999943	chr3	137482267
cg00088148	1523	-0.092	0.9269	++-+	0.999943	chr2	27344405
cg00088183	1523	0.493	0.6217	++--	0.999943	chr1	91185168
cg00088227	1523	0.11	0.9122	-+-+	0.999943	chr7	127225777
cg00088464	1523	-1825	0.06807	+---	0.999943	chr3	128780893
cg00088507	1523	-0.23	0.8182	+--+	0.999943	chr15	29499242
cg00088688	1523	0.671	0.5025	+-+-	0.999943	chr6	167560504
cg00088797	1523	-2229	0.02584	-+--	0.999943	chr3	12976288
cg00088844	1523	-0.733	0.4636	++-+	0.999943	chr12	52317349
cg00088916	1523	0.583	0.5602	+-+-	0.999943	chr16	78011694
cg00089091	1523	0.149	0.8815	-+++	0.999943	chr2	115919950
cg00089101	1523	-0.398	0.6909	+-+-	0.999943	chr2	98612552
cg00089154	1523	-0.663	0.5075	+---	0.999943	chr16	57352732
cg00089214	1523	-1703	0.08856	---+	0.999943	chr12	132516068
cg00089224	1523	1827	0.06767	++--	0.999943	chr5	134369116
cg00089314	1523	-1699	0.08926	----	0.999943	chr5	135169284
cg00089353	1523	-0.841	0.4002	-+-+	0.999943	chr3	160473693
cg00089372	1523	-1099	0.2718	-+--	0.999943	chr1	156469964
cg00089453	1523	-0.76	0.4474	-+--	0.999943	chr5	150003037
cg00089464	1523	1411	0.1583	++-+	0.999943	chr6	29717223
cg00089486	1523	-0.447	0.6548	+--+	0.999943	chr3	157816330
cg00089528	1523	-2809	0.004972	----	0.999943	chr5	180609278
cg00089550	1523	-2156	0.0311	+---	0.999943	chr11	57267181
cg00089695	1523	1.26	0.2076	++++	0.999943	chr9	101746445
cg00089719	1523	-1365	0.1723	---+	0.999943	chr5	54527320
cg00089798	1523	0.724	0.4692	-++-	0.999943	chr12	62585204
cg00089814	1523	-0.687	0.4918	+---	0.999943	chr3	72641008
cg00089821	1523	-2482	0.01305	----	0.999943	chr6	170807096
cg00089823	1523	-1261	0.2073	+---	0.999943	chr5	1932098
cg00089864	1523	-0.671	0.5019	+---	0.999943	chr15	65055305
cg00089915	1523	-0.797	0.4253	-+--	0.999943	chr1	66999684
cg00089966	1523	0.335	0.7377	+++-	0.999943	chr5	159340430
cg00090091	1523	-2003	0.0452	+--+	0.999943	chr13	107036741
cg00090197	1523	-0.381	0.7033	+--+	0.999943	chr1	43738732
cg00090261	1523	0.129	0.8976	-+--	0.999943	chr8	101118548
cg00090265	1523	-1066	0.2865	+--+	0.999943	chr12	133140305
cg00090282	1523	-2478	0.01322	----	0.999943	chr3	21761217
cg00090309	1523	-1686	0.09178	----	0.999943	chr7	156832367
cg00090338	1523	0.687	0.4922	+-++	0.999943	chr19	32835826
cg00090431	1523	-1.42	0.1557	--+-	0.999943	chr2	241853101
cg00090452	1523	-1622	0.1048	+---	0.999943	chr12	111253413
cg00090619	1523	-1027	0.3043	+--+	0.999943	chr6	33160286
cg00090648	1523	-1002	0.3164	+---	0.999943	chr1	226187276
cg00090674	1523	0.077	0.9384	+-++	0.999943	chr22	50446678
cg00090731	1523	0.008	0.9936	-+-+	0.999943	chr4	26862057
cg00090737	1523	0.064	0.9486	++--	0.999943	chr10	135000089
cg00090764	1523	-0.612	0.5403	+-+-	0.999943	chr1	2259065
cg00090767	1523	-0.183	0.8544	-+-+	0.999943	chr14	65569376
cg00090782	1523	-1481	0.1385	----	0.999943	chr10	43248870
cg00090787	1523	-0.38	0.7041	-+--	0.999943	chr15	66795345
cg00090800	1523	0.931	0.3521	-++-	0.999943	chr16	27325237
cg00090813	1523	-1849	0.06442	---+	0.999943	chr16	71674798
cg00090865	1523	-0.968	0.3329	+--+	0.999943	chr3	43663694
cg00090936	1523	-0.111	0.9112	+-+-	0.999943	chr3	69592090
cg00091004	1523	-0.086	0.9313	+--+	0.999943	chr1	203455289
cg00091044	1523	1618	0.1058	++++	0.999943	chr6	30689640
cg00091060	1523	-0.572	0.5671	--+-	0.999943	chr19	57922082
cg00091162	1523	-0.805	0.421	---+	0.999943	chr1	167906284
cg00091285	1523	1676	0.09372	-+++	0.999943	chr1	98511031
cg00091302	1523	-0.674	0.5	-+--	0.999943	chr1	182602986
cg00091483	1523	-0.446	0.6556	--+-	0.999943	chr12	118574757
cg00091589	1523	0.274	0.7843	--++	0.999943	chr16	87753704
cg00091596	1523	-0.169	0.8662	-+--	0.999943	chr15	98503803
cg00091633	1523	-0.561	0.5748	+---	0.999943	chr3	120170383
cg00091742	1523	-1069	0.2852	+--+	0.999943	chr7	23796949
cg00091760	1523	1.27	0.2039	+++-	0.999943	chr10	124131072
cg00091781	1523	-1294	0.1956	---+	0.999943	chr15	40886101
cg00091953	1523	0.549	0.583	++++	0.999943	chr4	143326541
cg00091964	1523	1.03	0.3031	-+++	0.999943	chr2	80530891
cg00092235	1523	-0.319	0.7494	--+-	0.999943	chr17	70154920
cg00092273	1523	0.455	0.6488	-+-+	0.999943	chr8	124780287
cg00092287	1523	0.849	0.3959	-+++	0.999943	chr2	152146295
cg00092309	1523	0.92	0.3574	+++-	0.999943	chr4	185934797
cg00092389	1523	1893	0.05842	-+++	0.999943	chr16	27561478
cg00092400	1523	-0.673	0.501	--+-	0.999943	chr12	51788285
cg00092443	1523	-0.663	0.5071	+-+-	0.999943	chr20	46578370
cg00092518	1523	-0.473	0.6362	-+-+	0.999943	chr13	50070550
cg00092551	1523	0.141	0.8879	++-+	0.999943	chr7	127371565
cg00092611	1523	-1466	0.1426	+--+	0.999943	chr10	28821682
cg00092682	1523	-0.005	0.9957	++-+	0.999943	chr6	122727427
cg00092711	1523	0.177	0.8598	+-+-	0.999943	chr21	47850317
cg00092821	1523	-0.041	0.9671	++--	0.999943	chr6	46047619
cg00092967	1523	1431	0.1523	-+++	0.999943	chr7	151000789
cg00092992	1523	-0.133	0.8946	+---	0.999943	chr1	33596100
cg00093058	1523	0.426	0.67	-+-+	0.999943	chr16	717932
cg00093087	1523	-1329	0.184	----	0.999943	chr12	50344548
cg00093095	1523	-1177	0.2393	+---	0.999943	chr17	76481380
cg00093149	1523	1766	0.07746	++++	0.999943	chr12	12337461
cg00093177	1523	0.904	0.366	+++-	0.999943	chr17	37185495
cg00093478	1523	-0.462	0.6443	+---	0.999943	chr13	112996967
cg00093544	1523	0.198	0.8432	--++	0.999943	chr22	30901640
cg00093688	1523	0.561	0.5749	-++-	0.999943	chr9	140113369
cg00093695	1523	-1119	0.2631	--+-	0.999943	chr3	122629793
cg00093815	1523	0.639	0.5226	-+-+	0.999943	chr8	29953478
cg00093890	1523	0.842	0.3995	-+-+	0.999943	chr4	106817692
cg00093900	1523	0.062	0.9507	++--	0.999943	chr1	204381012
cg00093971	1523	-1221	0.2223	---+	0.999943	chr3	51907586
cg00094006	1523	0.879	0.3793	++-+	0.999943	chr1	47976007
cg00094036	1523	-1271	0.2037	---+	0.999943	chr12	72057474
cg00094063	1523	0.676	0.4993	+++-	0.999943	chr16	66913816
cg00094155	1523	-0.351	0.7253	-+-+	0.999943	chr22	51021438
cg00094256	1523	-0.613	0.5398	---+	0.999943	chr4	25378438
cg00094359	1523	0.268	0.7888	++--	0.999943	chr2	176962928
cg00094412	1523	-1733	0.08317	+---	0.999943	chr6	29592854
cg00094487	1523	-0.508	0.6116	+-++	0.999943	chr15	65255928
cg00094518	1523	0.474	0.6353	-+-+	0.999943	chr7	130418549
cg00094585	1523	0.586	0.5579	++--	0.999943	chr1	53631322
cg00094734	1523	0.046	0.9631	++--	0.999943	chr2	96830479
cg00094735	1523	-1152	0.2495	----	0.999943	chr5	1949198
cg00094739	1523	0.997	0.3186	++++	0.999943	chr17	77179999
cg00094744	1523	0.041	0.9676	+---	0.999943	chr2	239927431
cg00094851	1523	-0.149	0.8819	++-+	0.999943	chr2	26205706
cg00094858	1523	0.038	0.9697	++-+	0.999943	chr19	49623089
cg00094898	1523	-1.17	0.2418	----	0.999943	chr16	55365950
cg00094901	1523	0.514	0.6075	--++	0.999943	chr6	31670595
cg00094913	1523	-0.088	0.9296	++--	0.999943	chr3	194120949
cg00094943	1523	0.242	0.8086	+++-	0.999943	chr7	150093059
cg00095018	1523	-0.995	0.3199	--+-	0.999943	chr6	36101338
cg00095027	1523	1563	0.1181	-+++	0.999943	chr7	87563525
cg00095165	1523	-1614	0.1066	--+-	0.999943	chr18	47825241
cg00095214	1523	-0.561	0.575	--+-	0.999943	chr1	38272200
cg00095276	1523	-1131	0.2582	--+-	0.999943	chr5	1068111
cg00095326	1523	-1045	0.296	----	0.999943	chr1	228940949
cg00095333	1523	-0.903	0.3663	--+-	0.999943	chr17	70172535
cg00095396	1523	-0.929	0.353	--+-	0.999943	chr16	87722219
cg00095431	1523	0.347	0.7282	++--	0.999943	chr2	67775781
cg00095463	1523	-1312	0.1895	---+	0.999943	chr12	99038235
cg00095493	1523	0.255	0.7988	++-+	0.999943	chr20	34130037
cg00095523	1523	0.118	0.9059	-+--	0.999943	chr12	115105485
cg00095526	1523	-1298	0.1943	----	0.999943	chr1	201081686
cg00095594	1523	2843	0.00447	-+++	0.999943	chr1	236228625
cg00095608	1523	0.152	0.8789	+-++	0.999943	chr10	130010356
cg00095629	1523	-0.277	0.7815	+-+-	0.999943	chr6	168811070
cg00095674	1523	1854	0.06374	++++	0.999943	chr1	150122654
cg00095678	1523	-0.626	0.5311	+--+	0.999943	chr11	120196371
cg00095688	1523	-0.191	0.8486	++--	0.999943	chr1	2003864
cg00095772	1523	-0.787	0.4315	+---	0.999943	chr2	1050773
cg00095859	1523	-0.259	0.7958	--++	0.999943	chr7	1336729
cg00095870	1523	0.678	0.498	++++	0.999943	chr19	1119388
cg00095918	1523	0.894	0.3712	++-+	0.999943	chr7	2269822
cg00095930	1523	-1145	0.2521	+---	0.999943	chr12	109569116
cg00095976	1523	0.059	0.953	-+--	0.999943	chr6	118228060
cg00096065	1523	-0.245	0.8063	+--+	0.999943	chr5	150034405
cg00096307	1523	0.272	0.7858	++--	0.999943	chr2	106761754
cg00096328	1523	-0.705	0.4809	--++	0.999943	chr3	41200046
cg00096418	1523	0.832	0.4052	++-+	0.999943	chr16	65910068
cg00096419	1523	1498	0.1341	++++	0.999943	chr3	9994967
cg00096440	1523	-0.87	0.3843	--+-	0.999943	chr16	756586
cg00096536	1523	-0.776	0.4378	+--+	0.999943	chr4	154711906
cg00096603	1523	-0.131	0.8955	+---	0.999943	chr4	95572122
cg00096810	1523	-0.229	0.819	+-++	0.999943	chr5	178753432
cg00096922	1523	0.081	0.9357	-++-	0.999943	chr7	96654185
cg00096979	1523	0.629	0.529	++--	0.999943	chr16	2116141
cg00097081	1523	-0.144	0.8856	-++-	0.999943	chr19	51871073
cg00097088	1523	1106	0.2685	++--	0.999943	chr4	2627246
cg00097146	1523	0.815	0.4153	--++	0.999943	chr2	45171818
cg00097228	1523	-1089	0.2764	---+	0.999943	chr1	63783167
cg00097357	1523	0.063	0.9498	--+-	0.999943	chr12	33591336
cg00097432	1523	0.098	0.9221	--++	0.999943	chr3	114102565
cg00097450	1523	1.02	0.3077	+++-	0.999943	chr17	78473077
cg00097452	1523	0.812	0.4171	-++-	0.999943	chr1	211306365
cg00097536	1523	-0.34	0.7337	+---	0.999943	chr2	43454476
cg00097539	1523	-2363	0.01815	+--+	0.999943	chr10	101946149
cg00097550	1523	-0.805	0.421	+---	0.999943	chr22	38821039
cg00097573	1523	1488	0.1367	++++	0.999943	chr1	202830495
cg00097619	1523	0.735	0.4623	-++-	0.999943	chr3	49942096
cg00097639	1523	1392	0.1639	++++	0.999943	chr21	43157461
cg00097794	1523	0.123	0.9018	++--	0.999943	chr12	51442472
cg00097800	1523	0.066	0.9474	+---	0.999943	chr2	46593258
cg00097940	1523	0.063	0.9502	--++	0.999943	chr3	197476561
cg00097968	1523	-0.259	0.7958	++--	0.999943	chr1	152126975
cg00098029	1523	-1828	0.06749	+---	0.999943	chr4	187984506
cg00098063	1523	-0.295	0.7676	-+-+	0.999943	chr6	31866020
cg00098112	1523	0.698	0.4849	-+--	0.999943	chr12	42631803
cg00098162	1523	2.17	0.03004	+++-	0.999943	chr10	90619573
cg00098239	1523	0.184	0.8538	--++	0.999943	chr19	7599173
cg00098280	1523	-0.592	0.5541	+--+	0.999943	chr18	29523426
cg00098286	1523	1.54	0.1235	+-++	0.999943	chr10	118404628
cg00098297	1523	0.736	0.4615	+-++	0.999943	chr12	117401813
cg00098304	1523	-1.08	0.28	-+-+	0.999943	chr15	93579369
cg00098336	1523	-0.064	0.9488	+-+-	0.999943	chr1	39273267
cg00098553	1523	-0.093	0.9257	-+-+	0.999943	chr13	114897502
cg00098693	1523	0.296	0.7671	-+-+	0.999943	chr1	185703201
cg00098718	1523	0.692	0.4891	-++-	0.999943	chr15	81072600
cg00098750	1523	-0.267	0.7891	+-++	0.999943	chr16	23727847
cg00098814	1523	-1012	0.3115	----	0.999943	chr15	66679050
cg00098819	1523	-0.553	0.58	++-+	0.999943	chr6	168615442
cg00098951	1523	0.801	0.4231	+-++	0.999943	chr20	60579706
cg00099017	1523	0.911	0.3624	+-++	0.999943	chr16	7258022
cg00099091	1523	-1269	0.2043	+---	0.999943	chr16	776809
cg00099216	1523	-0.825	0.4095	--++	0.999943	chr1	33430567
cg00099240	1523	-0.239	0.8111	+-+-	0.999943	chr22	33454632
cg00099306	1523	0.708	0.479	-+++	0.999943	chr17	49247217
cg00099393	1523	-1949	0.05129	+--+	0.999943	chr7	157361621
cg00099427	1523	-0.626	0.5311	+---	0.999943	chr1	159870134
cg00099441	1523	0.436	0.663	--++	0.999943	chr2	11264766
cg00099519	1523	-0.383	0.702	++--	0.999943	chr5	195698
cg00099602	1523	-0.18	0.8574	++-+	0.999943	chr6	87993447
cg00099768	1523	-1045	0.2961	---+	0.999943	chr1	175162136
cg00099835	1523	-0.643	0.5202	---+	0.999943	chr2	97427033
cg00099976	1523	1677	0.09359	++++	0.999943	chr13	26625273
cg00100114	1523	0.417	0.6767	-+-+	0.999943	chr7	101932902
cg00100399	1523	0.384	0.7012	++-+	0.999943	chr7	48075844
cg00100440	1523	-1225	0.2204	+---	0.999943	chr12	78882426
cg00100680	1523	-0.245	0.8065	++-+	0.999943	chr4	4406200
cg00100800	1523	1474	0.1405	-++-	0.999943	chr9	109625179
cg00100804	1523	0.238	0.8117	++-+	0.999943	chr9	123836087
cg00100948	1523	-0.892	0.3722	+---	0.999943	chr3	186382460
cg00101104	1523	0.047	0.9628	++-+	0.999943	chr19	54219607
cg00101115	1523	1106	0.2686	-++-	0.999943	chr17	56429878
cg00101154	1523	-0.273	0.7848	--+-	0.999943	chr16	420108
cg00101260	1523	-1116	0.2644	--+-	0.999943	chr17	53426657
cg00101287	1523	-0.185	0.853	+--+	0.999943	chr5	956343
cg00101350	1523	1691	0.09081	+++-	0.999943	chr22	39883192
cg00101457	1523	-0.445	0.6563	----	0.999943	chr10	11246612
cg00101602	1523	1159	0.2466	++++	0.999943	chr10	73857843
cg00101693	1523	-0.725	0.4687	-+--	0.999943	chr10	70715578
cg00101715	1523	-0.733	0.4638	++--	0.999943	chr3	101497475
cg00101728	1523	0.418	0.6759	+-+-	0.999943	chr6	2953027
cg00101895	1523	0.203	0.8388	-+-+	0.999943	chr6	108279135
cg00101940	1523	-1132	0.2575	+-+-	0.999943	chr16	85479301
cg00101986	1523	1114	0.2654	-+++	0.999943	chr1	25071756
cg00102023	1523	2026	0.04279	-+++	0.999943	chr18	5295791
cg00102166	1523	-1351	0.1766	+---	0.999943	chr1	43425337
cg00102183	1523	-1212	0.2257	+--+	0.999943	chr1	109772439
cg00102439	1523	-0.148	0.8824	+-++	0.999943	chr8	1441403
cg00102512	1523	1252	0.2105	+++-	0.999943	chr2	129103162
cg00102726	1523	0.092	0.9264	-+--	0.999943	chr21	46897181
cg00102731	1523	0.49	0.6243	++--	0.999943	chr20	2729245
cg00102808	1523	-0.169	0.8662	+--+	0.999943	chr16	620304
cg00102920	1523	0.764	0.4451	++--	0.999943	chr6	18156401
cg00102955	1523	0.892	0.3724	++++	0.999943	chr1	150230345
cg00102996	1523	-1992	0.04637	+---	0.999943	chr9	92220617
cg00103132	1523	-0.14	0.8883	-+-+	0.999943	chr1	45956932
cg00103299	1523	0.892	0.3724	+++-	0.999943	chr15	93362247
cg00103329	1523	0.2	0.8418	--+-	0.999943	chr1	204121923
cg00103398	1523	1463	0.1436	+++-	0.999943	chr1	173834155
cg00103448	1523	-0.349	0.7269	+--+	0.999943	chr17	46600533
cg00103568	1523	0.237	0.8127	-++-	0.999943	chr1	6659266
cg00103685	1523	0.132	0.8952	-+-+	0.999943	chr14	75536130
cg00103778	1523	-0.264	0.7917	--+-	0.999943	chr20	30196041
cg00103783	1523	-1216	0.2239	++-+	0.999943	chr17	7487249
cg00103785	1523	-0.795	0.4264	--+-	0.999943	chr1	155043322
cg00103908	1523	-1627	0.1038	+---	0.999943	chr1	3184106
cg00103961	1523	-0.405	0.6858	--+-	0.999943	chr20	62096129
cg00103984	1523	0.219	0.827	+-++	0.999943	chr5	54603719
cg00104072	1523	-0.629	0.5294	--+-	0.999943	chr6	85487766
cg00104131	1523	-0.548	0.5834	-+-+	0.999943	chr3	138327850
cg00104167	1523	-0.803	0.422	+--+	0.999943	chr16	86953195
cg00104267	1523	-0.138	0.8899	---+	0.999943	chr9	116102740
cg00104562	1523	-0.001	0.9992	--+-	0.999943	chr19	7767229
cg00104570	1523	0.021	0.9832	+-+-	0.999943	chr3	99536649
cg00104845	1523	-0.261	0.7942	-+-+	0.999943	chr5	140892370
cg00105025	1523	-0.517	0.6055	+--+	0.999943	chr6	28973483
cg00105102	1523	0.645	0.5187	+-+-	0.999943	chr1	156217178
cg00105253	1523	1032	0.3022	+++-	0.999943	chr14	105647194
cg00105306	1523	-0.488	0.6257	-+--	0.999943	chr15	85194978
cg00105400	1523	0.492	0.6224	+++-	0.999943	chr19	46216179
cg00105470	1523	-0.029	0.9768	-++-	0.999943	chr1	228290868
cg00105475	1523	-0.228	0.8198	+-++	0.999943	chr2	10696890
cg00105512	1523	0.795	0.4264	-++-	0.999943	chr16	77245845
cg00105628	1523	0.89	0.3733	++++	0.999943	chr20	21087165
cg00105640	1523	-1.03	0.3029	+---	0.999943	chr1	3691994
cg00105753	1523	0.734	0.4627	++--	0.999943	chr17	30437854
cg00106073	1523	0.384	0.7012	-+++	0.999943	chr1	156084334
cg00106196	1523	-2239	0.02512	+---	0.999943	chr1	3172684
cg00106211	1523	0.088	0.9296	-+-+	0.999943	chr6	36514552
cg00106250	1523	0.672	0.5015	-+++	0.999943	chr2	232329963
cg00106345	1523	1416	0.1567	++++	0.999943	chr7	27138396
cg00106420	1523	0.324	0.746	-+++	0.999943	chr12	122711188
cg00106432	1523	-0.047	0.9629	-+-+	0.999943	chr15	84540266
cg00106499	1523	0.448	0.6539	-+++	0.999943	chr7	44163141
cg00106501	1523	-0.517	0.6055	-+-+	0.999943	chr15	41186668
cg00106591	1523	-0.104	0.9172	+-+-	0.999943	chr16	34209017
cg00106609	1523	-1119	0.2631	--+-	0.999943	chr22	50714562
cg00106685	1523	0.873	0.3829	-+++	0.999943	chr3	52720133
cg00106739	1523	1003	0.3159	+-++	0.999943	chr5	177657311
cg00106744	1523	-0.245	0.8068	+--+	0.999943	chr21	27106928
cg00106808	1523	-0.944	0.3452	+---	0.999943	chr2	3045057
cg00106923	1523	1147	0.2514	+++-	0.999943	chr20	49619636
cg00106925	1523	0.502	0.6156	++--	0.999943	chr21	45881105
cg00107016	1523	-1499	0.1338	----	0.999943	chr17	39890994
cg00107046	1523	-1707	0.08774	----	0.999943	chr1	16465562
cg00107106	1523	-0.089	0.9289	++-+	0.999943	chr16	19181143
cg00107187	1523	0.697	0.486	-+++	0.999943	chr14	105070998
cg00107241	1523	0.59	0.5555	--+-	0.999943	chr1	29461070
cg00107285	1523	0.082	0.9344	++-+	0.999943	chr12	124409804
cg00107488	1523	-1423	0.1549	----	0.999943	chr22	19930437
cg00107490	1523	-0.967	0.3338	----	0.999943	chr22	19509318
cg00107577	1523	-1042	0.2972	----	0.999943	chr2	47136146
cg00107579	1523	-0.878	0.3797	----	0.999943	chr5	159398670
cg00107603	1523	-0.598	0.5497	---+	0.999943	chr19	19516022
cg00107606	1523	-0.146	0.8836	++--	0.999943	chr2	223177596
cg00107630	1523	-1176	0.2396	----	0.999943	chr9	120174408
cg00107631	1523	0.332	0.7396	+-++	0.999943	chr16	86741267
cg00107632	1523	0.122	0.9032	++-+	0.999943	chr4	37828500
cg00107682	1523	-0.6	0.5487	---+	0.999943	chr15	96888959
cg00107772	1523	0.727	0.4675	++--	0.999943	chr14	57261886
cg00107782	1523	-3333	0.0008598	----	0.999943	chr1	151300621
cg00107890	1523	1509	0.1312	++++	0.999943	chr15	71492746
cg00107914	1523	-0.215	0.8295	+--+	0.999943	chr6	31592082
cg00107916	1523	-1219	0.2227	-+-+	0.999943	chr5	3188066
cg00107970	1523	-1042	0.2976	++-+	0.999943	chr1	156119457
cg00107982	1523	0.362	0.7172	+-+-	0.999943	chr22	37813098
cg00108038	1523	1015	0.3103	++--	0.999943	chr12	1609245
cg00108098	1523	-1.25	0.2113	+---	0.999943	chr3	122637664
cg00108108	1523	-0.494	0.6216	+-+-	0.999943	chr16	88996870
cg00108164	1523	0.903	0.3666	-+++	0.999943	chr2	264199
cg00108277	1523	0.671	0.5019	-+++	0.999943	chr3	49840710
cg00108282	1523	-0.499	0.6179	+-+-	0.999943	chr7	845047
cg00108454	1523	-0.485	0.6274	--+-	0.999943	chr1	22963614
cg00108569	1523	0.979	0.3274	+++-	0.999943	chr22	24819864
cg00108617	1523	0.181	0.8566	+-+-	0.999943	chr7	57324417
cg00108694	1523	1612	0.107	++++	0.999943	chr5	55598438
cg00108715	1523	-1335	0.182	+---	0.999943	chr3	52565015
cg00108873	1523	-0.427	0.6696	-+--	0.999943	chr9	138659743
cg00108894	1523	0.365	0.7153	+-+-	0.999943	chr7	138985930
cg00108938	1523	-0.365	0.715	-+-+	0.999943	chr7	157633252
cg00108944	1523	-0.189	0.85	--++	0.999943	chr12	75784855
cg00108992	1523	0.638	0.5234	+++-	0.999943	chr16	12192325
cg00109012	1523	-0.243	0.8082	-+--	0.999943	chr4	166032621
cg00109062	1523	0.954	0.3401	+-++	0.999943	chr20	39655980
cg00109131	1523	-0.264	0.792	++--	0.999943	chr5	150683039
cg00109164	1523	0.68	0.4964	++--	0.999943	chr1	167022611
cg00109293	1523	-0.161	0.8722	+-+-	0.999943	chr1	3149830
cg00109344	1523	0.689	0.4905	-++-	0.999943	chr9	116344532
cg00109356	1523	0.541	0.5887	-+++	0.999943	chr13	26625307
cg00109451	1523	-0.5	0.617	++--	0.999943	chr10	88441339
cg00109465	1523	-1129	0.259	----	0.999943	chr12	54121359
cg00109503	1523	0.37	0.7116	+-++	0.999943	chr12	52242166
cg00109551	1523	2394	0.01665	+++-	0.999943	chr13	113487346
cg00109703	1523	0.149	0.8817	++--	0.999943	chr20	39320005
cg00109764	1523	1121	0.2624	+-++	0.999943	chr3	43811308
cg00109780	1523	-2285	0.0223	+--+	0.999943	chr9	96337982
cg00109923	1523	-0.677	0.4987	++--	0.999943	chr7	6631520
cg00110041	1523	0.209	0.8347	--+-	0.999943	chr15	81142343
cg00110192	1523	0.238	0.8115	-+-+	0.999943	chr15	67547258
cg00110277	1523	1956	0.05041	++++	0.999943	chr10	97668174
cg00110578	1523	-0.535	0.5924	+---	0.999943	chr6	25993015
cg00110623	1523	1914	0.05565	-+-+	0.999943	chr5	150461116
cg00110675	1523	0.086	0.9311	-+-+	0.999943	chr6	31698047
cg00110688	1523	0.436	0.6628	+-++	0.999943	chr12	93771303
cg00110724	1523	1437	0.1506	+++-	0.999943	chr8	144885851
cg00110785	1523	-0.177	0.8592	+-+-	0.999943	chr7	45927947
cg00110790	1523	0.02	0.9837	+---	0.999943	chr6	33655814
cg00110832	1523	-0.632	0.5273	+-++	0.999943	chr6	32121130
cg00110917	1523	0.542	0.588	++--	0.999943	chr7	68000401
cg00110982	1523	-0.669	0.5037	+--+	0.999943	chr7	4815151
cg00111102	1523	-1009	0.3131	-+-+	0.999943	chr20	60509975
cg00111333	1523	-1.17	0.2418	----	0.999943	chr1	198828249
cg00111335	1523	0.892	0.3723	+++-	0.999943	chr8	593194
cg00111436	1523	1343	0.1792	++++	0.999943	chr12	121837826
cg00111503	1523	1969	0.04901	-+++	0.999943	chr8	140631116
cg00111613	1523	0.443	0.6574	-++-	0.999943	chr3	126748873
cg00111629	1523	0.131	0.8961	--+-	0.999943	chr5	538396
cg00111778	1523	0.316	0.7518	+-++	0.999943	chr2	3833127
cg00111823	1523	-1209	0.2266	++-+	0.999943	chr22	38479215
cg00111826	1523	-0.531	0.5957	++--	0.999943	chr5	7983865
cg00111893	1523	-0.073	0.9415	-+-+	0.999943	chr6	109103695
cg00111948	1523	0.595	0.552	++++	0.999943	chr1	27691978
cg00111977	1523	-0.435	0.6635	++--	0.999943	chr10	75401236
cg00111978	1523	-0.73	0.4654	++-+	0.999943	chr2	102978529
cg00112187	1523	-1009	0.3132	+---	0.999943	chr8	142653790
cg00112238	1523	-2678	0.007411	----	0.999943	chr1	54719938
cg00112251	1523	-0.397	0.6915	---+	0.999943	chr1	19924203
cg00112260	1523	0.581	0.5616	+++-	0.999943	chr1	32104920
cg00112309	1523	-1135	0.2562	+--+	0.999943	chr8	106787982
cg00112341	1523	-0.52	0.6029	--+-	0.999943	chr3	55991024
cg00112465	1523	1573	0.1157	++-+	0.999943	chr3	128719999
cg00112517	1523	-1078	0.2811	----	0.999943	chr17	37783011
cg00112588	1523	-1233	0.2177	+---	0.999943	chr1	178061945
cg00112685	1523	0.553	0.5805	-++-	0.999943	chr19	11591190
cg00112780	1523	-0.421	0.6735	++--	0.999943	chr1	228645462
cg00112798	1523	0.197	0.844	++--	0.999943	chr16	87619963
cg00113050	1523	-1287	0.1981	-+--	0.999943	chr10	102756314
cg00113051	1523	0.695	0.4872	++-+	0.999943	chr11	47587410
cg00113117	1523	0.653	0.5139	+-++	0.999943	chr1	56946754
cg00113194	1523	-1493	0.1355	---+	0.999943	chr1	884869
cg00113208	1523	-0.304	0.7611	-+-+	0.999943	chr7	148395441
cg00113315	1523	-0.714	0.475	--+-	0.999943	chr1	9098035
cg00113321	1523	0.178	0.8584	-++-	0.999943	chr7	157530177
cg00113369	1523	-1402	0.161	----	0.999943	chr1	2977861
cg00113663	1523	-2292	0.02189	----	0.999943	chr5	82243
cg00113712	1523	0.32	0.7489	-++-	0.999943	chr1	2386451
cg00113951	1523	-0.737	0.4613	+-+-	0.999943	chr12	121078090
cg00114008	1523	0.664	0.5068	+-++	0.999943	chr1	27114423
cg00114012	1523	-0.03	0.9758	--++	0.999943	chr9	130158144
cg00114084	1523	-2	0.04555	---+	0.999943	chr1	33502651
cg00114159	1523	-0.124	0.9017	++-+	0.999943	chr16	85316101
cg00114312	1523	0.593	0.5531	+--+	0.999943	chr16	1420425
cg00114346	1523	0.171	0.8641	+-+-	0.999943	chr7	157207886
cg00114383	1523	-0.672	0.5017	---+	0.999943	chr16	28962172
cg00114478	1523	1888	0.05898	-++-	0.999943	chr8	73658110
cg00114569	1523	-0.3	0.7643	+---	0.999943	chr14	65239327
cg00114694	1523	-0.54	0.5894	+-+-	0.999943	chr15	40644728
cg00114710	1523	0.123	0.9022	+-++	0.999943	chr1	154473340
cg00114944	1523	-1629	0.1033	---+	0.999943	chr6	139350067
cg00114963	1523	-1518	0.129	---+	0.999943	chr11	120894690
cg00115040	1523	0.353	0.7243	--++	0.999943	chr22	22011917
cg00115101	1523	-2132	0.03298	----	0.999943	chr1	36689877
cg00115149	1523	-0.651	0.5149	++--	0.999943	chr10	111735487
cg00115178	1523	1272	0.2033	++++	0.999943	chr10	12648176
cg00115288	1523	-0.158	0.8744	+-+-	0.999943	chr11	705892
cg00115313	1523	-1353	0.176	---+	0.999943	chr1	193029121
cg00115458	1523	-1853	0.06389	+--+	0.999943	chr6	33141305
cg00115549	1523	0.882	0.3777	+-++	0.999943	chr8	21968255
cg00115567	1523	0.078	0.9379	-+--	0.999943	chr6	44279361
cg00115639	1523	-0.004	0.9966	+-+-	0.999943	chr17	54701692
cg00115654	1523	-0.356	0.7219	++--	0.999943	chr9	136294920
cg00115747	1523	0.648	0.5167	+-+-	0.999943	chr17	74940026
cg00115954	1523	0.895	0.3709	+++-	0.999943	chr8	11536551
cg00115980	1523	-0.264	0.7918	+-++	0.999943	chr1	207818434
cg00115984	1523	-0.734	0.4628	-+--	0.999943	chr9	32551741
cg00116058	1523	0.793	0.4281	++-+	0.999943	chr5	154320652
cg00116092	1523	0.835	0.4036	+-+-	0.999943	chr1	217313044
cg00116234	1523	0.218	0.8278	++--	0.999943	chr9	18474243
cg00116305	1523	0.769	0.4418	+++-	0.999943	chr8	31495132
cg00116315	1523	-0.363	0.7163	--+-	0.999943	chr6	35466268
cg00116412	1523	-1264	0.2062	---+	0.999943	chr15	50474597
cg00116418	1523	-1715	0.08632	+--+	0.999943	chr8	921945
cg00116430	1523	-1394	0.1633	+---	0.999943	chr1	94188268
cg00116463	1523	0.502	0.616	++-+	0.999943	chr17	19266443
cg00116628	1523	0.033	0.9739	+--+	0.999943	chr5	111755514
cg00116658	1523	-0.686	0.4926	--+-	0.999943	chr1	231163673
cg00116688	1523	0.603	0.5465	-+++	0.999943	chr5	159848696
cg00116699	1523	0.446	0.6559	-++-	0.999943	chr2	240205260
cg00116766	1523	0.527	0.5985	+++-	0.999943	chr16	9857614
cg00116838	1523	0.368	0.7131	--+-	0.999943	chr19	46001746
cg00116946	1523	0.449	0.6531	-++-	0.999943	chr5	172387081
cg00117005	1523	0.295	0.7679	++--	0.999943	chr6	33288995
cg00117018	1523	-0.711	0.4774	-+--	0.999943	chr8	145955983
cg00117172	1523	0.239	0.8107	-+--	0.999943	chr1	25255838
cg00117335	1523	0.038	0.9698	--+-	0.999943	chr1	117206442
cg00117463	1523	1247	0.2125	++-+	0.999943	chr6	151815241
cg00117599	1523	-1.36	0.1737	----	0.999943	chr17	45962589
cg00117600	1523	-0.587	0.5569	--+-	0.999943	chr15	55611424
cg00117913	1523	-0.864	0.3875	+---	0.999943	chr8	100025388
cg00117914	1523	1007	0.3139	-+++	0.999943	chr22	50479197
cg00118103	1523	-0.592	0.5535	--++	0.999943	chr7	45957463
cg00118199	1523	1438	0.1503	++++	0.999943	chr7	51081616
cg00118229	1523	-0.208	0.8356	+-+-	0.999943	chr21	44088420
cg00118317	1523	-1338	0.1809	+--+	0.999943	chr21	34392029
cg00118342	1523	0.039	0.9685	++-+	0.999943	chr2	106777038
cg00118442	1523	-0.493	0.6219	-+-+	0.999943	chr10	7830125
cg00118468	1523	-0.541	0.5888	----	0.999943	chr1	205196936
cg00118542	1523	1307	0.1914	++++	0.999943	chr7	52736744
cg00118684	1523	0.835	0.4036	++-+	0.999943	chr18	13726609
cg00118783	1523	-0.568	0.5703	---+	0.999943	chr16	1069760
cg00118808	1523	-2494	0.01262	+---	0.999943	chr9	132097931
cg00118966	1523	-0.011	0.9912	++-+	0.999943	chr1	156556391
cg00118978	1523	-0.348	0.7278	--+-	0.999943	chr3	14597418
cg00119011	1523	-0.705	0.481	-+-+	0.999943	chr13	45694603
cg00119053	1523	1258	0.2082	++++	0.999943	chr6	159549723
cg00119057	1523	-0.979	0.3276	--+-	0.999943	chr18	32073462
cg00119073	1523	-1488	0.1366	+---	0.999943	chr3	187870713
cg00119079	1523	1109	0.2674	-+-+	0.999943	chr3	182880278
cg00119117	1523	-0.362	0.7176	+--+	0.999943	chr20	20349621
cg00119127	1523	-0.555	0.579	++-+	0.999943	chr7	1422999
cg00119181	1523	0.365	0.715	++-+	0.999943	chr4	90758537
cg00119186	1523	0.721	0.4706	+++-	0.999943	chr1	158670124
cg00119197	1523	1548	0.1216	-+++	0.999943	chr4	103422974
cg00119241	1523	0.021	0.9835	++-+	0.999943	chr1	15152595
cg00119279	1523	0.024	0.9806	++-+	0.999943	chr4	174427146
cg00119314	1523	-0.453	0.6507	+---	0.999943	chr17	48555610
cg00119364	1523	1715	0.08639	+++-	0.999943	chr3	138136952
cg00119460	1523	-0.381	0.7036	+---	0.999943	chr6	30923743
cg00119687	1523	0.094	0.9253	-+--	0.999943	chr7	70252662
cg00119755	1523	-0.712	0.4766	+--+	0.999943	chr5	135103020
cg00119811	1523	-0.094	0.9252	+-++	0.999943	chr5	73092353
cg00119896	1523	0.067	0.9465	++-+	0.999943	chr7	3083721
cg00119986	1523	0.153	0.8782	++--	0.999943	chr17	37774457
cg00120096	1523	-0.314	0.7533	--++	0.999943	chr17	42404197
cg00120147	1523	-0.765	0.444	-+-+	0.999943	chr16	55526963
cg00120210	1523	0.425	0.6705	-+-+	0.999943	chr15	85259593
cg00120254	1523	-1831	0.06716	--+-	0.999943	chr6	166868904
cg00120416	1523	-0.971	0.3315	+--+	0.999943	chr8	49785517
cg00120464	1523	1528	0.1266	++++	0.999943	chr4	146842191
cg00120473	1523	-0.804	0.4213	+-++	0.999943	chr4	7330616
cg00120505	1523	0.758	0.4484	-+++	0.999943	chr9	5655609
cg00120783	1523	0.72	0.4717	+++-	0.999943	chr17	1472873
cg00120810	1523	1587	0.1125	-++-	0.999943	chr3	11195317
cg00120825	1523	0.142	0.8872	-+--	0.999943	chr1	2338738
cg00120948	1523	-0.545	0.5861	-+--	0.999943	chr1	8484417
cg00120998	1523	2007	0.04475	++++	0.999943	chr16	67881473
cg00121045	1523	-0.594	0.5527	++-+	0.999943	chr16	1416053
cg00121135	1523	-0.621	0.5349	+-+-	0.999943	chr16	88991343
cg00121147	1523	-0.98	0.3273	---+	0.999943	chr1	202976339
cg00121158	1523	0.277	0.7818	-++-	0.999943	chr9	6757826
cg00121209	1523	-0.552	0.5811	-+--	0.999943	chr19	54606151
cg00121339	1523	0.209	0.8347	+-+-	0.999943	chr16	11127037
cg00121374	1523	-0.993	0.3209	----	0.999943	chr1	3392638
cg00121533	1523	0.698	0.4852	-+-+	0.999943	chr1	75199117
cg00121551	1523	0.435	0.6636	++--	0.999943	chr20	57766397
cg00121562	1523	-0.817	0.4142	-+-+	0.999943	chr3	196014011
cg00121634	1523	1592	0.1114	++++	0.999943	chr3	169530027
cg00121640	1523	-0.351	0.7259	--++	0.999943	chr9	120176515
cg00121843	1523	0.144	0.8857	+-++	0.999943	chr13	33924304
cg00121876	1523	0.413	0.6795	+++-	0.999943	chr6	166251659
cg00121884	1523	-0.397	0.6912	+-++	0.999943	chr20	3799732
cg00122215	1523	-1194	0.2324	+--+	0.999943	chr14	68086827
cg00122254	1523	0.105	0.916	+-+-	0.999943	chr1	46769320
cg00122310	1523	0.205	0.8378	-+-+	0.999943	chr16	57769432
cg00122347	1523	0.159	0.8735	+-+-	0.999943	chr10	104236741
cg00122362	1523	1421	0.1552	++++	0.999943	chr15	98965289
cg00122406	1523	-0.404	0.6864	-+--	0.999943	chr8	26431736
cg00122628	1523	0.271	0.7861	+-+-	0.999943	chr8	134202359
cg00122765	1523	1277	0.2015	-++-	0.999943	chr17	29457918
cg00122840	1523	-1163	0.2448	+--+	0.999943	chr5	36151998
cg00122851	1523	1571	0.1162	++--	0.999943	chr16	1413159
cg00122854	1523	0.563	0.5737	--+-	0.999943	chr2	218898491
cg00122941	1523	-0.691	0.4898	----	0.999943	chr17	4613640
cg00122944	1523	0.159	0.8739	-+--	0.999943	chr10	6227266
cg00123017	1523	-0.161	0.8723	+--+	0.999943	chr2	3696748
cg00123035	1523	-1.54	0.1234	---+	0.999943	chr1	151319538
cg00123090	1523	-1.13	0.2585	----	0.999943	chr1	234667087
cg00123094	1523	0.974	0.3301	++++	0.999943	chr16	1662131
cg00123104	1523	0.261	0.7943	--+-	0.999943	chr1	9884732
cg00123181	1523	1.5	0.1335	+++-	0.999943	chr6	31832796
cg00123333	1523	-0.097	0.9229	-+++	0.999943	chr5	10291242
cg00123478	1523	-0.513	0.6078	+---	0.999943	chr4	10458165
cg00123486	1523	0.125	0.9005	--+-	0.999943	chr5	43067144
cg00123512	1523	-1.04	0.2985	+--+	0.999943	chr16	30102919
cg00123800	1523	-1185	0.2361	-+-+	0.999943	chr17	25621000
cg00123906	1523	-0.204	0.8387	--+-	0.999943	chr8	143818127
cg00124004	1523	-1242	0.2142	+---	0.999943	chr8	87527257
cg00124011	1523	0.634	0.526	++++	0.999943	chr1	14075958
cg00124045	1523	1312	0.1894	-++-	0.999943	chr10	134735893
cg00124095	1523	0.221	0.8251	+-+-	0.999943	chr3	72305082
cg00124133	1523	-0.792	0.4284	---+	0.999943	chr15	89476436
cg00124160	1523	-0.201	0.8407	++-+	0.999943	chr7	142490954
cg00124213	1523	-0.078	0.9382	--+-	0.999943	chr4	37977849
cg00124375	1523	0.348	0.7281	++-+	0.999943	chr6	31698218
cg00124488	1523	-1201	0.2297	---+	0.999943	chr6	31509762
cg00124774	1523	-1427	0.1537	---+	0.999943	chr1	44435563
cg00124836	1523	0.634	0.5264	++-+	0.999943	chr13	111295144
cg00124920	1523	-0.136	0.8914	--+-	0.999943	chr1	178515751
cg00124993	1523	-0.017	0.9864	+--+	0.999943	chr5	135416412
cg00125048	1523	1357	0.1749	+++-	0.999943	chr5	176023439
cg00125159	1523	0.405	0.6855	-+-+	0.999943	chr1	228290140
cg00125306	1523	0.914	0.3607	++-+	0.999943	chr17	77811842
cg00125414	1523	0.638	0.5237	-+++	0.999943	chr20	58509242
cg00125455	1523	1389	0.1648	+++-	0.999943	chr20	44574271
cg00125601	1523	1821	0.06854	++++	0.999943	chr5	3310882
cg00125757	1523	0.333	0.7391	-++-	0.999943	chr7	99102011
cg00126034	1523	0.091	0.9278	-+-+	0.999943	chr17	44896162
cg00126148	1523	-0.694	0.4879	--+-	0.999943	chr4	111533517
cg00126261	1523	0.28	0.7792	+-+-	0.999943	chr6	100054008
cg00126320	1523	0.66	0.5091	-+++	0.999943	chr8	23584644
cg00126536	1523	0.292	0.7704	+-++	0.999943	chr6	30115323
cg00126636	1523	-0.626	0.5312	+---	0.999943	chr16	237282
cg00126739	1523	0.273	0.7848	--++	0.999943	chr15	69706375
cg00126889	1523	1599	0.1098	++++	0.999943	chr8	42103037
cg00126946	1523	0.307	0.7587	-++-	0.999943	chr10	105363258
cg00126959	1523	1698	0.08956	-+++	0.999943	chr17	48712203
cg00127047	1523	0.189	0.85	-+-+	0.999943	chr5	142150919
cg00127150	1523	-0.473	0.6364	+---	0.999943	chr22	22862144
cg00127167	1523	0.58	0.5621	++++	0.999943	chr5	5140029
cg00127198	1523	1073	0.2832	+-++	0.999943	chr7	555518
cg00127214	1523	-0.3	0.7643	++--	0.999943	chr14	36295713
cg00127353	1523	1374	0.1695	+-++	0.999943	chr6	112210969
cg00127408	1523	-1069	0.2849	+---	0.999943	chr9	139420471
cg00127424	1523	-0.702	0.4829	++--	0.999943	chr17	76836804
cg00127505	1523	0.754	0.4507	-+++	0.999943	chr10	131763820
cg00127545	1523	1224	0.2208	-+++	0.999943	chr3	51705085
cg00127591	1523	-0.183	0.8545	--++	0.999943	chr17	74350300
cg00127732	1523	0.484	0.6283	-+++	0.999943	chr19	42757846
cg00127781	1523	0.023	0.982	++-+	0.999943	chr3	50409882
cg00127894	1523	-0.107	0.9145	+--+	0.999943	chr13	113623639
cg00128057	1523	1196	0.2317	++--	0.999943	chr5	38134954
cg00128100	1523	-0.647	0.518	+---	0.999943	chr6	30656094
cg00128188	1523	-0.111	0.9113	-+-+	0.999943	chr10	1095446
cg00128195	1523	0.025	0.98	--++	0.999943	chr10	70319998
cg00128386	1523	-0.822	0.411	++--	0.999943	chr16	85665539
cg00128425	1523	0.187	0.8514	++--	0.999943	chr7	154667764
cg00128482	1523	-1075	0.2822	+---	0.999943	chr8	75737456
cg00128517	1523	-0.946	0.3444	--+-	0.999943	chr10	125251730
cg00128530	1523	-1282	0.1997	---+	0.999943	chr15	55489374
cg00128560	1523	2613	0.008968	++++	0.999943	chr16	3352013
cg00128601	1523	0.042	0.9668	-+++	0.999943	chr8	19615412
cg00128654	1523	-0.883	0.3774	+---	0.999943	chr14	90798063
cg00128695	1523	0.337	0.7358	+-+-	0.999943	chr10	133508866
cg00128702	1523	0.29	0.7721	+--+	0.999943	chr18	905156
cg00128718	1523	0.076	0.9392	++--	0.999943	chr13	43252734
cg00128732	1523	1497	0.1343	-+++	0.999943	chr5	141258637
cg00128805	1523	-1209	0.2266	+--+	0.999943	chr15	40330701
cg00128812	1523	0.532	0.5946	-++-	0.999943	chr8	145019377
cg00128877	1523	1412	0.1579	++++	0.999943	chr1	47070178
cg00128951	1523	-0.519	0.6037	++--	0.999943	chr1	88927170
cg00129132	1523	0.362	0.7173	--++	0.999943	chr1	45955847
cg00129196	1523	-1574	0.1156	---+	0.999943	chr2	20190016
cg00129232	1523	-0.13	0.8967	+--+	0.999943	chr17	37814104
cg00129269	1523	0.918	0.3588	--++	0.999943	chr7	127228222
cg00129273	1523	0.021	0.9828	+-+-	0.999943	chr8	70906996
cg00129481	1523	-0.985	0.3246	----	0.999943	chr9	35748386
cg00129651	1523	2099	0.03586	++-+	0.999943	chr17	38347710
cg00129731	1523	0.877	0.3807	-+-+	0.999943	chr6	82462448
cg00129774	1523	-0.326	0.7445	--++	0.999943	chr12	56360414
cg00129785	1523	-0.584	0.5594	+-+-	0.999943	chr21	47455453
cg00129981	1523	0.077	0.9385	++--	0.999943	chr16	5108968
cg00130039	1523	-0.64	0.522	+-++	0.999943	chr13	28543189
cg00130165	1523	0.165	0.8693	+-++	0.999943	chr4	66536603
cg00130181	1523	-1728	0.08408	+--+	0.999943	chr13	100517033
cg00130275	1523	-0.048	0.9617	-+-+	0.999943	chr11	20409780
cg00130309	1523	-0.382	0.7022	--+-	0.999943	chr20	25677623
cg00130342	1523	-0.934	0.3504	+--+	0.999943	chr17	72266617
cg00130393	1523	0.769	0.442	+-++	0.999943	chr4	8098876
cg00130530	1523	-3514	0.0004419	+---	0.999943	chr6	35657202
cg00130707	1523	-0.869	0.3847	+---	0.999943	chr16	20303127
cg00130710	1523	0.579	0.5626	++++	0.999943	chr6	40565925
cg00130799	1523	1394	0.1634	+-++	0.999943	chr3	184100192
cg00130819	1523	-0.771	0.4405	-+--	0.999943	chr16	84828829
cg00130866	1523	-0.188	0.8511	-+--	0.999943	chr8	124052565
cg00131081	1523	-1023	0.3061	--+-	0.999943	chr19	37020172
cg00131244	1523	0.179	0.8578	+-+-	0.999943	chr8	143227870
cg00131261	1523	1317	0.1877	+++-	0.999943	chr8	142287264
cg00131372	1523	-0.246	0.8057	-+-+	0.999943	chr5	148651363
cg00131423	1523	-0.694	0.4876	+---	0.999943	chr16	85498042
cg00131618	1523	-0.158	0.8742	---+	0.999943	chr5	37248984
cg00131691	1523	0.084	0.9329	++-+	0.999943	chr8	142295774
cg00131758	1523	0.235	0.8144	+-++	0.999943	chr22	18275234
cg00131893	1523	-1097	0.2726	+---	0.999943	chr8	1892956
cg00131899	1523	-0.106	0.9154	-+-+	0.999943	chr4	110481302
cg00131958	1523	0.833	0.405	-+++	0.999943	chr5	134073552
cg00131983	1523	1837	0.06616	-+++	0.999943	chr4	4867424
cg00132108	1523	1372	0.1701	-+++	0.999943	chr5	36690657
cg00132135	1523	0.497	0.6195	++-+	0.999943	chr12	107155510
cg00132149	1523	-0.852	0.3943	--++	0.999943	chr5	1474995
cg00132208	1523	0.548	0.5837	++-+	0.999943	chr4	10120780
cg00132255	1523	2284	0.02238	+++-	0.999943	chr1	214152076
cg00132509	1523	-0.737	0.4609	+--+	0.999943	chr6	3329936
cg00132584	1523	-1571	0.1161	----	0.999943	chr5	112257116
cg00132616	1523	0.131	0.8958	-+-+	0.999943	chr10	63663140
cg00132716	1523	0.099	0.9208	+-++	0.999943	chr16	65735154
cg00132782	1523	1012	0.3117	+-++	0.999943	chr10	115801018
cg00132888	1523	-0.662	0.5083	+--+	0.999943	chr13	26599785
cg00133476	1523	-1663	0.09623	+---	0.999943	chr17	80266884
cg00133595	1523	0.881	0.3781	-+++	0.999943	chr16	31228059
cg00133624	1523	-0.635	0.5257	----	0.999943	chr12	3756130
cg00133698	1523	-0.978	0.3281	---+	0.999943	chr4	114683282
cg00133811	1523	-1672	0.09453	+-+-	0.999943	chr2	149793702
cg00133909	1523	1059	0.2895	+-++	0.999943	chr15	73977201
cg00133970	1523	1243	0.2139	+++-	0.999943	chr7	44123200
cg00134190	1523	0.845	0.3978	++-+	0.999943	chr6	1578113
cg00134210	1523	-0.353	0.7241	--+-	0.999943	chr10	14644132
cg00134415	1523	-0.818	0.4131	--+-	0.999943	chr22	38856689
cg00134539	1523	-0.976	0.3292	+---	0.999943	chr21	43824071
cg00134602	1523	-2119	0.03413	+---	0.999943	chr3	64251663
cg00134645	1523	0.043	0.966	--+-	0.999943	chr5	76940989
cg00134728	1523	-0.245	0.8066	+-++	0.999943	chr3	138647779
cg00134776	1523	0.717	0.4733	-+-+	0.999943	chr3	139653573
cg00134787	1523	-0.088	0.93	++-+	0.999943	chr17	10419499
cg00134812	1523	0.682	0.4952	-+++	0.999943	chr16	28936721
cg00134843	1523	0.396	0.6924	-+-+	0.999943	chr17	76374495
cg00134934	1523	-0.064	0.9487	+-++	0.999943	chr16	20271668
cg00135038	1523	-0.242	0.809	++-+	0.999943	chr7	5391419
cg00135056	1523	-1037	0.2997	----	0.999943	chr3	128997295
cg00135371	1523	-1043	0.2969	--+-	0.999943	chr10	134403584
cg00135416	1523	0.946	0.344	++++	0.999943	chr17	78172177
cg00135433	1523	-1531	0.1258	+---	0.999943	chr3	183118295
cg00135497	1523	0.189	0.8503	++--	0.999943	chr4	155661849
cg00135870	1523	0.254	0.7997	-+-+	0.999943	chr16	22203854
cg00135874	1523	-1876	0.06068	----	0.999943	chr2	210493473
cg00135888	1523	-1486	0.1374	+---	0.999943	chr11	57407543
cg00136077	1523	0.558	0.5771	++-+	0.999943	chr12	132832440
cg00136105	1523	-1545	0.1224	----	0.999943	chr12	102224911
cg00136173	1523	0.403	0.6868	++++	0.999943	chr5	176045746
cg00136192	1523	-0.52	0.6031	--++	0.999943	chr19	5978423
cg00136477	1523	-2534	0.01127	----	0.999943	chr1	22970339
cg00136643	1523	-0.508	0.6117	--++	0.999943	chr12	72057993
cg00136736	1523	-0.553	0.5801	----	0.999943	chr22	29949905
cg00136947	1523	-1431	0.1524	---+	0.999943	chr12	45270333
cg00136968	1523	0.925	0.3549	++-+	0.999943	chr7	4050043
cg00137016	1523	0.538	0.5903	+++-	0.999943	chr19	52675231
cg00137156	1523	-1067	0.2858	---+	0.999943	chr2	7005942
cg00137209	1523	-0.371	0.711	---+	0.999943	chr3	142314968
cg00137234	1523	0.271	0.7868	--++	0.999943	chr4	155703138
cg00137385	1523	-0.596	0.5514	+-+-	0.999943	chr18	46288005
cg00137585	1523	1279	0.2009	++-+	0.999943	chr16	3450828
cg00137652	1523	-1429	0.153	----	0.999943	chr12	66696023
cg00137696	1523	0.523	0.6012	++-+	0.999943	chr7	127703101
cg00137828	1523	-0.155	0.8768	-+-+	0.999943	chr10	105881754
cg00137839	1523	1105	0.2691	-++-	0.999943	chr17	80916178
cg00137918	1523	1279	0.2008	++++	0.999943	chr2	191850909
cg00138101	1523	1747	0.08056	-++-	0.999943	chr17	1961109
cg00138126	1523	-1441	0.1496	+---	0.999943	chr20	56286697
cg00138267	1523	-0.031	0.975	++-+	0.999943	chr9	125667186
cg00138325	1523	1535	0.1248	-+++	0.999943	chr6	42111924
cg00138407	1523	0.917	0.359	-+--	0.999943	chr3	47386505
[truncated: 5,327 more rows]
