# Supplementary material for: Investigating the Epigenetic Landscape of Major Depressive Disorder: A Genome-Wide Meta-Analysis of DNA Methylation Data, Including New Insights into Stochastic Epigenetic Mutations and Epivariations
Source: Biomedicines. 2024 Sep 25;12(10):2181. doi: 10.3390/biomedicines12102181 (PMC11505239; doi:10.3390/biomedicines12102181)
Supplement: Supplementary file 1 [file biomedicines-12-02181-s001.zip › Supplementary Table S2.xlsx]

## Sheet: META_Brain
MarkerName	Weight	Zscore	P.value	Direction	P.Adj_FDR	chr	pos
cg25801113	191	-5.654	1.57e-08	----	0.00643249	15	45476975
cg12011136	191	-4.481	7.43e-06	----	0.534808	7	4901750
cg14023020	191	4.58	4.64e-06	++++	0.534808	8	1972405
cg02860705	191	4.372	1.23e-05	++++	0.631542	3	27208620
cg24475182	191	-4.314	1.6e-05	----	0.730238	8	2585666
cg04467162	191	-4.275	1.91e-05	----	0.785371	3	128764824
cg00000108	191	-2.17	0.02997	----	0.999983	3	37459206
cg00000109	191	-0.005	0.996	--++	0.999983	3	171916037
cg00000165	191	0.482	0.63	-+++	0.999983	1	91194674
cg00000236	191	0.38	0.7037	--++	0.999983	8	42263294
cg00000289	191	-0.129	0.8972	---+	0.999983	14	69341139
cg00000292	191	0.491	0.6238	+-++	0.999983	16	28890100
cg00000321	191	0.54	0.5895	++-+	0.999983	8	41167802
cg00000363	191	1.081	0.2796	+-++	0.999983	1	230560793
cg00000658	191	-0.045	0.9645	+-+-	0.999983	9	139997924
cg00000714	191	1.7	0.08917	--++	0.999983	19	54695678
cg00000721	191	-0.574	0.566	+--+	0.999983	6	25282779
cg00000734	191	-0.767	0.4428	+---	0.999983	3	128902377
cg00000769	191	-0.415	0.6783	-+--	0.999983	12	124086477
cg00000807	191	0.906	0.3651	++++	0.999983	2	23913414
cg00000884	191	0.032	0.9742	-+++	0.999983	4	154609857
cg00000905	191	0.893	0.3716	++-+	0.999983	15	59785306
cg00000924	191	-0.206	0.8366	+---	0.999983	11	2720463
cg00000948	191	-0.31	0.7565	+-+-	0.999983	8	49890609
cg00000957	191	-1.194	0.2326	----	0.999983	1	5937253
cg00001249	191	0.9	0.3679	+-++	0.999983	14	60389786
cg00001261	191	-1.582	0.1135	----	0.999983	16	3463964
cg00001269	191	1.38	0.1675	+++-	0.999983	20	48959004
cg00001349	191	-0.33	0.7413	++-+	0.999983	1	166958439
cg00001364	191	-0.106	0.9152	--++	0.999983	1	214170376
cg00001446	191	-1.35	0.1769	----	0.999983	1	43831041
cg00001582	191	-0.44	0.6599	-++-	0.999983	10	80828702
cg00001583	191	0.131	0.8959	--++	0.999983	1	200011786
cg00001687	191	0.803	0.4221	+-++	0.999983	16	89761661
cg00001791	191	0.784	0.433	+-++	0.999983	2	103414042
cg00001809	191	0.208	0.8355	+-++	0.999983	14	101154025
cg00001854	191	-1.973	0.04848	--+-	0.999983	16	47008491
cg00002028	191	0.198	0.8427	++-+	0.999983	1	20960010
cg00002033	191	-1.724	0.08462	+---	0.999983	19	39798481
cg00002080	191	0.735	0.4622	+-++	0.999983	21	30390417
cg00002145	191	-0.043	0.9655	+-+-	0.999983	2	238249536
cg00002190	191	-0.415	0.678	--+-	0.999983	8	19555033
cg00002224	191	-1.668	0.0954	--+-	0.999983	8	144120399
cg00002236	191	-0.673	0.501	-+--	0.999983	18	67873061
cg00002406	191	-0.663	0.5075	-+--	0.999983	16	30366435
cg00002426	191	-0.192	0.8477	+-+-	0.999983	3	57743543
cg00002449	191	0.257	0.7968	+-+-	0.999983	10	28961565
cg00002464	191	0.296	0.7671	+-+-	0.999983	8	120428418
cg00002473	191	-0.708	0.4788	---+	0.999983	2	218988876
cg00002490	191	-0.842	0.3999	--+-	0.999983	4	2264510
cg00002531	191	0.272	0.7854	+++-	0.999983	7	127721794
cg00002591	191	-0.011	0.9916	+-+-	0.999983	3	52870543
cg00002593	191	0.727	0.4673	+-++	0.999983	1	1268793
cg00002597	191	0.488	0.6255	-+++	0.999983	16	31437783
cg00002646	191	-0.807	0.4197	+---	0.999983	1	153515502
cg00002660	191	0.048	0.9619	++--	0.999983	12	56583610
cg00002769	191	0.759	0.4476	++++	0.999983	16	90002618
cg00002808	191	-0.122	0.9027	+-+-	0.999983	1	223568700
cg00002809	191	-0.184	0.8538	--++	0.999983	17	76482353
cg00002930	191	0.651	0.5149	+--+	0.999983	6	31515398
cg00003014	191	0.17	0.8654	+-++	0.999983	3	197279819
cg00003091	191	0.866	0.3865	++--	0.999983	4	1715004
cg00003173	191	-0.074	0.9414	+-+-	0.999983	3	14166750
cg00003181	191	-1.409	0.1589	----	0.999983	6	146157367
cg00003287	191	-0.424	0.6713	-+--	0.999983	1	201346149
cg00003298	191	-0.832	0.4052	---+	0.999983	12	113901210
cg00003305	191	-0.002	0.9987	+++-	0.999983	19	30715645
cg00003345	191	-0.259	0.7953	+-++	0.999983	1	10816499
cg00003513	191	-0.06	0.9525	--++	0.999983	1	10757436
cg00003529	191	-0.885	0.3761	----	0.999983	3	149510115
cg00003578	191	-1.603	0.1089	+---	0.999983	1	12600529
cg00003625	191	-1.013	0.311	---+	0.999983	17	48912543
cg00003784	191	-1.286	0.1985	----	0.999983	17	62503072
cg00003858	191	-0.255	0.7985	+-+-	0.999983	1	45080600
cg00004055	191	-0.618	0.5365	+-+-	0.999983	16	66586745
cg00004061	191	1.458	0.1449	++++	0.999983	6	81797194
cg00004067	191	0.158	0.8746	--++	0.999983	3	36981714
cg00004072	191	0.14	0.8889	--++	0.999983	19	39898015
cg00004082	191	-0.624	0.5327	+--+	0.999983	4	10020360
cg00004089	191	0.585	0.5587	+-++	0.999983	17	74678836
cg00004105	191	-1.229	0.2192	+---	0.999983	10	100022608
cg00004207	191	-0.087	0.931	--++	0.999983	2	38977301
cg00004219	191	-0.928	0.3535	+---	0.999983	12	132536833
cg00004257	191	-0.697	0.4858	+---	0.999983	1	34629175
cg00004421	191	0.396	0.6923	+-+-	0.999983	17	7475079
cg00004429	191	-1.31	0.1903	+---	0.999983	9	140681206
cg00004533	191	-0.678	0.4978	+---	0.999983	21	45402464
cg00004562	191	0.154	0.8778	+-+-	0.999983	6	31089293
cg00004608	191	-1.01	0.3125	+-+-	0.999983	6	134272463
cg00004700	191	0.282	0.7781	+-++	0.999983	2	106013885
cg00004773	191	-1.87	0.06147	---+	0.999983	12	76722955
cg00004775	191	-0.797	0.4254	--+-	0.999983	22	46516503
cg00004806	191	1.536	0.1246	+-++	0.999983	6	161558105
cg00004818	191	0.209	0.8348	+-+-	0.999983	4	178364146
cg00004939	191	-0.227	0.8203	+---	0.999983	14	69261661
cg00004963	191	-0.777	0.4369	----	0.999983	6	147124996
cg00004979	191	0.486	0.6269	+-++	0.999983	12	111885466
cg00004996	191	-0.918	0.3584	+++-	0.999983	8	17271535
cg00005010	191	-0.068	0.9459	++--	0.999983	16	56691849
cg00005040	191	0.133	0.894	+++-	0.999983	6	127439206
cg00005072	191	0.183	0.8548	+-+-	0.999983	16	89371982
cg00005083	191	-0.156	0.876	+--+	0.999983	6	46655543
cg00005112	191	0.613	0.5397	+--+	0.999983	16	69958840
cg00005166	191	-1.95	0.05112	----	0.999983	16	3264442
cg00005297	191	0.12	0.9041	+-+-	0.999983	4	3465367
cg00005306	191	-0.775	0.4381	+---	0.999983	16	30709566
cg00005437	191	-0.022	0.9824	+-+-	0.999983	17	18010740
cg00005543	191	0.438	0.6617	-+++	0.999983	6	170151632
cg00005619	191	-0.666	0.5057	+---	0.999983	11	47608722
cg00005740	191	0.584	0.5595	--++	0.999983	13	24079418
cg00005817	191	-1.781	0.07498	----	0.999983	4	75168741
cg00005847	191	-0.722	0.4703	+--+	0.999983	2	177029073
cg00005861	191	0.147	0.8835	+-+-	0.999983	10	112068221
cg00006032	191	-0.06	0.9522	+-+-	0.999983	14	66974439
cg00006081	191	-0.049	0.961	+-+-	0.999983	10	124908907
cg00006090	191	1.565	0.1177	-+++	0.999983	16	72206655
cg00006122	191	-0.123	0.9024	--+-	0.999983	12	52463316
cg00006198	191	0.395	0.6928	-+++	0.999983	1	154476306
cg00006243	191	-0.064	0.9493	+---	0.999983	2	26726565
cg00006397	191	-0.103	0.9181	+-++	0.999983	1	160336699
cg00006414	191	-2.852	0.004341	----	0.999983	7	148822837
cg00006459	191	1.12	0.2626	+-++	0.999983	4	148635716
cg00006787	191	0.734	0.4629	+-++	0.999983	13	110533441
cg00006884	191	-0.512	0.6084	--+-	0.999983	7	23637030
cg00007032	191	-0.042	0.9662	-++-	0.999983	13	30002629
cg00007036	191	-0.618	0.5369	++--	0.999983	1	33742089
cg00007076	191	1.35	0.1769	+-++	0.999983	8	67342600
cg00007221	191	-1.457	0.1452	--+-	0.999983	1	43999020
cg00007226	191	-0.252	0.8013	--+-	0.999983	14	105781366
cg00007239	191	0.093	0.9256	+-++	0.999983	4	165877045
cg00007269	191	0.413	0.6793	+-+-	0.999983	19	2945106
cg00007326	191	0.024	0.9806	+++-	0.999983	19	13366046
cg00007420	191	0.853	0.3934	--++	0.999983	6	99796732
cg00007426	191	-0.592	0.5542	--+-	0.999983	2	240404782
cg00007466	191	0.449	0.6536	--+-	0.999983	19	7585086
cg00007540	191	-0.199	0.8424	+--+	0.999983	14	103609265
cg00007644	191	0.447	0.6548	+++-	0.999983	11	20623259
cg00007675	191	0.074	0.9407	+--+	0.999983	8	37606579
cg00007981	191	1.402	0.1609	+++-	0.999983	11	93862594
cg00007987	191	0.232	0.8165	+-++	0.999983	19	56156430
cg00008004	191	1.291	0.1968	+--+	0.999983	1	153756119
cg00008033	191	0.667	0.505	++++	0.999983	19	52429980
cg00008036	191	-0.725	0.4684	+---	0.999983	1	179712091
cg00008188	191	-0.027	0.9787	--+-	0.999983	14	69262694
cg00008345	191	-0.037	0.9703	-+-+	0.999983	2	232643843
cg00008387	191	-1.416	0.1568	+---	0.999983	16	50059011
cg00008446	191	-0.762	0.4463	+-+-	0.999983	1	156815774
cg00008452	191	-0.08	0.9359	-+--	0.999983	12	99126269
cg00008488	191	-1.115	0.2649	+---	0.999983	5	175199915
cg00008493	191	-0.179	0.8578	+---	0.999983	14	93813777
cg00008544	191	-1.363	0.1728	+---	0.999983	5	179778527
cg00008564	191	-1.57	0.1164	+++-	0.999983	6	27830391
cg00008612	191	-0.796	0.4262	--+-	0.999983	13	60726243
cg00008621	191	-0.024	0.9807	+-+-	0.999983	14	62179983
cg00008629	191	0.988	0.3233	+-++	0.999983	9	115093661
cg00008647	191	-0.19	0.8496	+---	0.999983	1	207082900
cg00008665	191	-0.395	0.6929	+-+-	0.999983	3	43146780
cg00008671	191	0.307	0.7585	+-+-	0.999983	10	86087961
cg00008695	191	1.421	0.1552	++++	0.999983	8	960721
cg00008713	191	-0.007	0.9946	+++-	0.999983	18	11980953
cg00008737	191	-0.095	0.9244	+-+-	0.999983	19	51021200
cg00008810	191	-1.061	0.2889	+-+-	0.999983	1	53924763
cg00008823	191	-0.392	0.6952	+-+-	0.999983	1	52344227
cg00008971	191	-0.694	0.4876	+-+-	0.999983	1	45966925
cg00009001	191	-0.845	0.3979	--+-	0.999983	12	120151890
cg00009053	191	0.512	0.6085	+-++	0.999983	11	61283865
cg00009088	191	-0.535	0.5926	-+--	0.999983	11	60930188
cg00009167	191	0.03	0.9761	-++-	0.999983	1	109656433
cg00009196	191	0.433	0.6648	+-++	0.999983	20	19954588
cg00009293	191	0.039	0.9691	+--+	0.999983	7	44151172
cg00009407	191	-1.057	0.2903	--+-	0.999983	14	89290921
cg00009412	191	0.808	0.4189	+++-	0.999983	2	118572392
cg00009421	191	0.302	0.7627	+-++	0.999983	2	44065571
cg00009436	191	-0.713	0.4761	--+-	0.999983	4	186402631
cg00009553	191	0.58	0.5618	+++-	0.999983	16	61854084
cg00009750	191	-0.58	0.5617	+---	0.999983	2	202730892
cg00009871	191	-0.633	0.5266	+---	0.999983	13	103532260
cg00009922	191	0.448	0.6542	+++-	0.999983	13	110867376
cg00009944	191	-1.482	0.1384	++--	0.999983	21	48017232
cg00010046	191	0.106	0.9153	+++-	0.999983	16	88729480
cg00010078	191	0.746	0.4554	--++	0.999983	2	109967172
cg00010108	191	0.498	0.6184	+-++	0.999983	4	1615271
cg00010168	191	-0.188	0.8509	+-+-	0.999983	10	99258642
cg00010445	191	0.026	0.9791	+-++	0.999983	19	14089630
cg00010654	191	0.392	0.6954	+-++	0.999983	1	45476118
cg00010742	191	0.672	0.5018	++++	0.999983	1	91182989
cg00010789	191	-0.701	0.4832	-+--	0.999983	2	232321341
cg00010890	191	-0.387	0.699	--+-	0.999983	12	76406513
cg00010932	191	0.661	0.5087	+-+-	0.999983	2	170680664
cg00010946	191	0.211	0.8331	+-+-	0.999983	3	157819282
cg00010954	191	0.047	0.9622	--++	0.999983	16	54620055
cg00010992	191	1.362	0.1733	+++-	0.999983	4	90032982
cg00011122	191	0.031	0.9751	+-+-	0.999983	16	11439027
cg00011203	191	-1.079	0.2806	+---	0.999983	1	9259066
cg00011239	191	2.143	0.0321	+-++	0.999983	2	20876220
cg00011284	191	0.543	0.5871	++-+	0.999983	16	53469344
cg00011350	191	0.647	0.5176	+-++	0.999983	12	49444296
cg00011459	191	0.352	0.7252	-++-	0.999983	16	8890425
cg00011460	191	-0.416	0.6772	-++-	0.999983	4	40439822
cg00011482	191	-1.444	0.1487	----	0.999983	14	37128790
cg00011564	191	-0.748	0.4545	+---	0.999983	16	3591728
cg00011578	191	-0.489	0.6249	+-+-	0.999983	19	46850432
cg00011605	191	0.456	0.6482	+-+-	0.999983	16	85193529
cg00011616	191	-0.373	0.7092	-+-+	0.999983	17	75672423
cg00011717	191	-0.015	0.9876	--+-	0.999983	1	5918462
cg00011740	191	-1.099	0.2719	----	0.999983	16	49311903
cg00011754	191	0.344	0.731	+-+-	0.999983	3	14584788
cg00011856	191	-0.846	0.3975	--+-	0.999983	2	217560946
cg00011861	191	-0.794	0.4272	+-+-	0.999983	14	103607265
cg00011924	191	0.399	0.6902	+-++	0.999983	17	8301192
cg00012036	191	0.401	0.6887	+++-	0.999983	17	73775612
cg00012126	191	0.529	0.597	++-+	0.999983	2	193061253
cg00012148	191	-0.736	0.4615	--+-	0.999983	6	54172997
cg00012194	191	0.626	0.5316	+-+-	0.999983	22	50720288
cg00012199	191	0.155	0.8767	++--	0.999983	14	21151024
cg00012238	191	-0.54	0.5894	---+	0.999983	18	21718458
cg00012362	191	-1.305	0.1918	+---	0.999983	1	153599487
cg00012397	191	-1.581	0.1138	----	0.999983	11	17756435
cg00012469	191	-0.111	0.9119	+++-	0.999983	7	140771419
cg00012522	191	0.826	0.409	+-++	0.999983	15	98503952
cg00012529	191	1.036	0.3003	+-++	0.999983	12	132896897
cg00012576	191	1.089	0.2761	++++	0.999983	13	94568320
cg00012638	191	-0.621	0.5349	+---	0.999983	6	39280541
cg00012692	191	0.184	0.8541	-+++	0.999983	13	20805487
cg00012698	191	-0.866	0.3866	+-+-	0.999983	15	34158767
cg00012701	191	-0.196	0.8443	++--	0.999983	6	30434338
cg00012762	191	0.311	0.756	-+-+	0.999983	17	72744649
cg00012792	191	-0.414	0.6789	+-+-	0.999983	6	8064493
cg00012920	191	-0.049	0.961	--+-	0.999983	17	73911257
cg00013006	191	0.27	0.7873	+++-	0.999983	11	4389856
cg00013015	191	0.664	0.5064	+-+-	0.999983	6	33866316
cg00013301	191	-0.657	0.5109	+---	0.999983	4	72894733
cg00013349	191	0.874	0.3821	-+++	0.999983	1	77049380
cg00013369	191	1.003	0.3157	++-+	0.999983	1	192857594
cg00013409	191	-0.517	0.6054	--++	0.999983	1	38231980
cg00013441	191	-0.596	0.5512	-+-+	0.999983	12	123258908
cg00013451	191	-0.146	0.8836	+---	0.999983	8	23711589
cg00013475	191	-0.505	0.6138	---+	0.999983	2	71680721
cg00013569	191	-0.359	0.7197	+-+-	0.999983	17	80615692
cg00013660	191	1.459	0.1446	+-++	0.999983	9	140068770
cg00013733	191	0.025	0.9804	+++-	0.999983	19	1423273
cg00013809	191	0.418	0.676	+++-	0.999983	7	158249711
cg00013899	191	-0.702	0.4828	--++	0.999983	1	64992433
cg00014085	191	-0.535	0.5929	+-+-	0.999983	2	85581505
cg00014118	191	-0.27	0.7874	+--+	0.999983	1	1935561
cg00014194	191	0.742	0.4583	+-++	0.999983	9	137978763
cg00014260	191	-1.132	0.2577	+---	0.999983	8	10383071
cg00014285	191	-1.252	0.2107	----	0.999983	2	200716175
cg00014289	191	0.869	0.3849	+-++	0.999983	11	124709875
cg00014301	191	-0.402	0.6876	+-+-	0.999983	2	3327027
cg00014333	191	-1.742	0.08144	--+-	0.999983	8	20130023
cg00014445	191	-0.124	0.9014	--+-	0.999983	1	44034053
cg00014638	191	-0.624	0.5324	--++	0.999983	10	94113651
cg00014665	191	0.288	0.7736	+++-	0.999983	8	142243060
cg00014733	191	-0.823	0.4107	+--+	0.999983	22	29730659
cg00014752	191	-0.067	0.9469	+++-	0.999983	5	132073447
cg00014754	191	-0.746	0.4558	++--	0.999983	8	143761811
cg00014786	191	1.195	0.2323	-+++	0.999983	7	6614945
cg00014806	191	-0.793	0.4277	---+	0.999983	19	2475658
cg00014830	191	0.288	0.7733	+--+	0.999983	17	77765733
cg00014837	191	0.111	0.9116	-+-+	0.999983	12	6757257
cg00014998	191	-0.3	0.7639	--+-	0.999983	2	177014962
cg00015024	191	-0.385	0.7004	--+-	0.999983	10	97803045
cg00015058	191	-0.11	0.9124	--++	0.999983	2	66652949
cg00015121	191	-1.274	0.2026	+---	0.999983	14	24024633
cg00015340	191	0.551	0.5819	+-++	0.999983	6	19086423
cg00015343	191	-0.269	0.7882	--++	0.999983	11	44786266
cg00015373	191	0.567	0.5711	+-++	0.999983	9	134247288
cg00015530	191	0.801	0.4234	---+	0.999983	8	145052950
cg00015603	191	0.545	0.5859	++++	0.999983	2	241069873
cg00015639	191	0.819	0.4125	+++-	0.999983	14	24554539
cg00015699	191	-0.081	0.9352	-+++	0.999983	12	90313589
cg00015770	191	-0.247	0.8052	-+-+	0.999983	4	122302007
cg00015930	191	-0.311	0.7559	-++-	0.999983	1	46921746
cg00016066	191	-1.925	0.0542	+---	0.999983	15	57210658
cg00016156	191	-0.342	0.732	++--	0.999983	5	170815183
cg00016255	191	0.803	0.4218	+-++	0.999983	17	41133928
cg00016360	191	1.921	0.0547	-+++	0.999983	7	21582131
cg00016439	191	0.154	0.878	++-+	0.999983	18	55018650
cg00016481	191	-0.469	0.6393	+---	0.999983	8	77768353
cg00016498	191	-0.736	0.4619	--+-	0.999983	17	40307048
cg00016593	191	0.201	0.841	+++-	0.999983	1	41483423
cg00016618	191	0.378	0.7051	+-+-	0.999983	16	1705991
cg00016718	191	-0.841	0.4002	--+-	0.999983	6	49405490
cg00016783	191	0.028	0.9774	+-+-	0.999983	2	8936684
cg00016841	191	-0.147	0.8831	--++	0.999983	16	31499479
cg00016892	191	0.336	0.7368	++++	0.999983	19	41948653
cg00016913	191	0.307	0.7588	-+++	0.999983	17	27369892
cg00017188	191	-0.61	0.5416	+---	0.999983	17	38375747
cg00017203	191	-0.419	0.6749	--+-	0.999983	8	145000033
cg00017271	191	-0.56	0.5757	+-+-	0.999983	17	76220743
cg00017363	191	0.904	0.3659	++++	0.999983	10	8277523
cg00017441	191	-1.164	0.2443	---+	0.999983	19	18220973
cg00017461	191	2.096	0.03612	--++	0.999983	22	30663316
cg00017475	191	0.365	0.7153	+-++	0.999983	9	136131707
cg00017489	191	1.203	0.2291	+++-	0.999983	7	153583318
cg00017546	191	0.177	0.8598	+-++	0.999983	1	28659475
cg00017601	191	0.691	0.4897	+++-	0.999983	8	27288039
cg00017826	191	0.445	0.6562	--++	0.999983	2	30644955
cg00017842	191	-0.47	0.6386	--+-	0.999983	2	119528421
cg00017931	191	1.025	0.3055	+-++	0.999983	6	157932180
cg00017970	191	-0.136	0.8915	-++-	0.999983	1	26487737
cg00018010	191	-1.224	0.2208	--+-	0.999983	17	20105626
cg00018024	191	0.676	0.499	+++-	0.999983	10	134600848
cg00018044	191	0.894	0.3715	++++	0.999983	18	19109496
cg00018103	191	0.522	0.6014	+++-	0.999983	1	29513749
cg00018128	191	0.436	0.6626	--++	0.999983	2	162275746
cg00018181	191	0.057	0.9543	+-++	0.999983	7	101931734
cg00018184	191	-1.004	0.3156	+-+-	0.999983	1	153519850
cg00018198	191	-0.24	0.8101	--+-	0.999983	2	65297247
cg00018229	191	0.873	0.3826	+-++	0.999983	1	231113419
cg00018524	191	0.293	0.7696	++--	0.999983	2	110370907
cg00018539	191	-0.506	0.6126	+-+-	0.999983	7	2632689
cg00018606	191	0.113	0.9097	++--	0.999983	2	208989425
cg00018696	191	-0.46	0.6454	+-+-	0.999983	8	3046483
cg00018739	191	-0.996	0.3193	--+-	0.999983	12	124459490
cg00018828	191	-0.43	0.6672	++--	0.999983	16	1245911
cg00018845	191	-1.01	0.3123	+---	0.999983	14	38067965
cg00018850	191	0.645	0.5191	-+++	0.999983	14	73066921
cg00019076	191	-0.169	0.866	+---	0.999983	16	85670772
cg00019093	191	-0.134	0.8934	+++-	0.999983	13	30424932
cg00019118	191	-1.277	0.2016	--+-	0.999983	12	132851518
cg00019137	191	-1.252	0.2105	+---	0.999983	19	41103107
cg00019151	191	1.245	0.2133	+++-	0.999983	1	173470149
cg00019275	191	0.162	0.8717	+-+-	0.999983	19	35249217
cg00019301	191	0.569	0.569	++-+	0.999983	4	123843794
cg00019308	191	0.763	0.4453	+-++	0.999983	1	234906904
cg00019366	191	-0.783	0.4335	+---	0.999983	12	130623366
cg00019377	191	0.073	0.9421	+-+-	0.999983	19	41035024
cg00019458	191	-0.792	0.4282	--+-	0.999983	1	7887942
cg00019463	191	-0.333	0.7389	++--	0.999983	15	59279703
cg00019495	191	0.796	0.4262	+++-	0.999983	4	57547525
cg00019511	191	1.144	0.2524	+-++	0.999983	14	101201288
cg00019678	191	-1.349	0.1773	++--	0.999983	12	110154229
cg00019778	191	-0.796	0.4259	+---	0.999983	6	160390889
cg00019826	191	0.14	0.8889	+-+-	0.999983	4	1554149
cg00019838	191	-1.142	0.2536	----	0.999983	16	6571083
cg00019997	191	0.379	0.7049	--++	0.999983	7	108025567
cg00020052	191	0.525	0.5996	+-+-	0.999983	2	68546899
cg00020175	191	0.074	0.9409	+-+-	0.999983	15	71124693
cg00020348	191	0.415	0.6781	++--	0.999983	7	142749542
cg00020390	191	-0.877	0.3805	--+-	0.999983	7	100727888
cg00020405	191	0.247	0.8052	+-+-	0.999983	5	65439520
cg00020419	191	-0.104	0.917	+-+-	0.999983	6	43273548
cg00020474	191	-1.237	0.2162	+---	0.999983	1	8214963
cg00020533	191	1.927	0.054	++++	0.999983	6	35480916
cg00020622	191	0.83	0.4067	++-+	0.999983	2	144694680
cg00020649	191	-1.609	0.1075	-+-+	0.999983	15	28341562
cg00020720	191	0.686	0.4929	+++-	0.999983	1	84972482
cg00020794	191	-0.046	0.963	+-+-	0.999983	16	88824570
cg00020799	191	0.087	0.9305	-+++	0.999983	12	94565092
cg00020991	191	0.199	0.8425	+++-	0.999983	4	169930429
cg00021030	191	0.055	0.9562	+-+-	0.999983	17	27225770
cg00021108	191	1.086	0.2774	+++-	0.999983	14	92980026
cg00021128	191	0.109	0.9132	-+-+	0.999983	17	4871207
cg00021152	191	-0.319	0.7496	--++	0.999983	8	26367088
cg00021166	191	0.761	0.4464	+++-	0.999983	12	27676702
cg00021242	191	-2.278	0.02274	----	0.999983	15	29773425
cg00021256	191	-0.424	0.6719	-++-	0.999983	2	219848373
cg00021275	191	-0.244	0.8069	+-++	0.999983	2	128142155
cg00021325	191	-2.311	0.02082	----	0.999983	14	91294412
cg00021476	191	-0.609	0.5423	+---	0.999983	16	85660215
cg00021513	191	-0.631	0.5282	+---	0.999983	16	85214746
cg00021527	191	-0.183	0.8547	+-+-	0.999983	17	34136180
cg00021532	191	-0.764	0.4447	+--+	0.999983	16	4324280
cg00021539	191	-0.856	0.3918	+-+-	0.999983	6	37225413
cg00021540	191	-0.75	0.4534	++--	0.999983	17	75084649
cg00021550	191	1.094	0.2737	+-++	0.999983	1	54209080
cg00021558	191	-0.329	0.7421	+-+-	0.999983	12	52262965
cg00021762	191	0.94	0.3473	+-++	0.999983	22	27832684
cg00021783	191	1.232	0.2178	++++	0.999983	15	43398581
cg00021855	191	0.125	0.9006	+--+	0.999983	8	144690956
cg00021933	191	0.117	0.9071	+-+-	0.999983	1	86082316
cg00021944	191	0.086	0.9318	+++-	0.999983	10	104005240
cg00021945	191	-0.706	0.4805	+--+	0.999983	19	52430920
cg00021978	191	0.286	0.775	--++	0.999983	8	105476917
cg00022054	191	0.018	0.9859	+-+-	0.999983	1	48177261
cg00022076	191	0.256	0.7978	+++-	0.999983	16	68293990
cg00022101	191	-0.755	0.4505	+-+-	0.999983	10	129079552
cg00022235	191	0.47	0.6383	+++-	0.999983	16	11764847
cg00022259	191	-0.245	0.8064	--+-	0.999983	12	133385284
cg00022308	191	-0.428	0.6688	+---	0.999983	2	27851831
cg00022492	191	0.871	0.3838	+++-	0.999983	15	41055530
cg00022558	191	-0.356	0.7219	--+-	0.999983	11	69590287
cg00022594	191	-0.477	0.6334	-++-	0.999983	19	15512550
cg00022633	191	0.384	0.7011	+-+-	0.999983	13	26827877
cg00022642	191	-0.258	0.7966	+-+-	0.999983	1	231377610
cg00022688	191	0.954	0.3402	+-++	0.999983	10	114136011
cg00022858	191	-0.991	0.3218	--+-	0.999983	4	55096616
cg00022866	191	-0.421	0.6734	+-+-	0.999983	11	64108440
cg00022871	191	0.416	0.6773	+-+-	0.999983	17	43884358
cg00022900	191	0.399	0.6897	+-+-	0.999983	8	94143534
cg00022911	191	-0.366	0.7145	+-+-	0.999983	19	19372392
cg00023001	191	0.839	0.4014	+-++	0.999983	17	55938748
cg00023024	191	0.287	0.7738	+-++	0.999983	1	23521272
cg00023132	191	0.537	0.5911	+++-	0.999983	3	69133948
cg00023154	191	-0.018	0.9853	+-+-	0.999983	1	44872463
cg00023168	191	-0.497	0.6189	+---	0.999983	19	44669068
cg00023174	191	0.786	0.4319	--++	0.999983	19	12202386
cg00023233	191	-0.74	0.4596	+---	0.999983	10	126077698
cg00023321	191	0.163	0.8703	+++-	0.999983	6	31511363
cg00023351	191	0.434	0.6643	+-+-	0.999983	12	79187938
cg00023411	191	-0.1	0.92	---+	0.999983	2	72126422
cg00023464	191	-0.11	0.9121	+-+-	0.999983	13	111267667
cg00023492	191	2.964	0.003032	++++	0.999983	1	19970710
cg00023673	191	1.571	0.1163	+-++	0.999983	16	86755632
cg00023702	191	-0.428	0.669	-+--	0.999983	1	114496771
cg00023726	191	1.478	0.1394	++-+	0.999983	1	2839935
cg00023808	191	0.603	0.5463	+-+-	0.999983	7	101944556
cg00024046	191	-0.508	0.6111	+-+-	0.999983	2	20398358
cg00024086	191	-0.206	0.8368	+++-	0.999983	7	156814491
cg00024192	191	-1.183	0.2368	+-+-	0.999983	2	179828541
cg00024280	191	1.289	0.1974	++++	0.999983	19	17501257
cg00024382	191	-0.847	0.3968	-++-	0.999983	17	34058623
cg00024396	191	0.955	0.3398	+++-	0.999983	6	53214008
cg00024404	191	0.759	0.4479	-+-+	0.999983	5	79552470
cg00024416	191	-0.637	0.5242	--+-	0.999983	22	24240387
cg00024443	191	0.273	0.7846	+-+-	0.999983	16	21569473
cg00024471	191	0.288	0.7736	+-+-	0.999983	3	188692547
cg00024494	191	0.247	0.8052	+++-	0.999983	16	73096842
cg00024516	191	-0.665	0.5061	+-+-	0.999983	4	123506194
cg00024722	191	-0.347	0.729	+-+-	0.999983	15	32163260
cg00024790	191	0.362	0.7177	+-+-	0.999983	16	22385412
cg00024812	191	0.841	0.4003	+-++	0.999983	2	9564248
cg00024967	191	0.191	0.8487	+-++	0.999983	3	169377818
cg00024989	191	-1.063	0.2876	+-+-	0.999983	19	17902242
cg00025044	191	0.175	0.8613	+-++	0.999983	10	50716478
cg00025211	191	-1.109	0.2675	+-+-	0.999983	1	145588627
cg00025347	191	-0.545	0.5858	+---	0.999983	8	42359992
cg00025357	191	-0.827	0.408	--++	0.999983	1	17577455
cg00025405	191	-0.398	0.6908	--+-	0.999983	5	2135863
cg00025436	191	-0.131	0.8959	+-+-	0.999983	12	56660492
cg00025439	191	0.276	0.7828	--++	0.999983	16	87856450
cg00025591	191	-0.55	0.5825	-+--	0.999983	21	48026043
cg00025626	191	-0.098	0.9222	+++-	0.999983	2	239049392
cg00025647	191	-0.692	0.4892	---+	0.999983	3	147077127
cg00025663	191	-0.305	0.7605	+-+-	0.999983	2	10827685
cg00025715	191	0.418	0.6758	+-+-	0.999983	19	58597097
cg00025795	191	-0.155	0.8765	+++-	0.999983	17	77983156
cg00025823	191	-0.394	0.6934	+---	0.999983	17	43909151
cg00025877	191	-0.978	0.3279	----	0.999983	6	34164284
cg00025981	191	0.455	0.6492	++-+	0.999983	13	42031281
cg00025991	191	0.1	0.9201	+-+-	0.999983	10	736625
cg00026030	191	-0.078	0.9381	+-++	0.999983	21	34100439
cg00026033	191	1.105	0.2691	--++	0.999983	12	56414490
cg00026075	191	-0.636	0.5248	--+-	0.999983	3	172465746
cg00026104	191	0.505	0.6136	+++-	0.999983	16	85855299
cg00026119	191	1.599	0.1098	+-++	0.999983	12	124270439
cg00026141	191	0.828	0.4074	++++	0.999983	3	191579258
cg00026222	191	-0.977	0.3286	-+--	0.999983	1	2144244
cg00026230	191	0.026	0.9793	-+++	0.999983	16	30064606
cg00026290	191	1.483	0.1382	--++	0.999983	4	10686554
cg00026327	191	-0.739	0.46	+-+-	0.999983	17	79056183
cg00026362	191	-1.548	0.1217	+---	0.999983	6	43858741
cg00026374	191	0.781	0.435	+++-	0.999983	6	35464536
cg00026412	191	-1.358	0.1744	+-+-	0.999983	10	62059894
cg00026455	191	0.109	0.9128	+-+-	0.999983	16	90032736
cg00026474	191	1.413	0.1575	++++	0.999983	8	134585500
cg00026603	191	-1.383	0.1668	-+--	0.999983	13	73141877
cg00026703	191	-0.23	0.8184	+-+-	0.999983	15	96870030
cg00026731	191	-0.909	0.3635	+-+-	0.999983	18	55254092
cg00026776	191	0.116	0.908	+---	0.999983	6	32278653
cg00026803	191	0.325	0.7453	+-+-	0.999983	1	160055253
cg00026853	191	-0.69	0.4902	+--+	0.999983	16	30934156
cg00026857	191	-1.432	0.1521	+---	0.999983	12	6619803
cg00026909	191	0.875	0.3815	++++	0.999983	1	58089001
cg00026919	191	-0.268	0.7887	---+	0.999983	13	40226031
cg00026974	191	-1.183	0.2366	----	0.999983	17	42298151
cg00027081	191	-1.24	0.215	---+	0.999983	2	3325158
cg00027114	191	0.369	0.712	+-+-	0.999983	7	42740486
cg00027120	191	0.672	0.5018	-+++	0.999983	7	142880832
cg00027162	191	1.478	0.1394	++++	0.999983	7	151087726
cg00027232	191	1.653	0.09824	++++	0.999983	2	85547231
cg00027400	191	-1.016	0.3095	--+-	0.999983	18	49866412
cg00027466	191	-0.517	0.6051	+-+-	0.999983	1	156269048
cg00027570	191	-0.077	0.9386	--++	0.999983	1	117306669
cg00027586	191	-0.627	0.5309	++--	0.999983	18	76148676
cg00027637	191	1.096	0.273	+-++	0.999983	1	226900521
cg00027650	191	0.578	0.5634	+-+-	0.999983	15	57510575
cg00027669	191	-0.767	0.4428	++--	0.999983	17	37382699
cg00027674	191	0.474	0.6358	--++	0.999983	11	87908897
cg00027729	191	-0.17	0.8646	+-+-	0.999983	16	31285773
cg00027990	191	0.561	0.5745	+++-	0.999983	19	18368368
cg00027995	191	0.718	0.4728	+-+-	0.999983	15	39888093
cg00028013	191	-0.971	0.3315	-+--	0.999983	15	74218697
cg00028014	191	-1.066	0.2862	--+-	0.999983	2	201601406
cg00028034	191	0.327	0.7437	+-+-	0.999983	20	30779307
cg00028056	191	1.415	0.1572	-+++	0.999983	2	220407171
cg00028135	191	-0.714	0.4752	++--	0.999983	3	114343673
cg00028184	191	-2.139	0.03243	+---	0.999983	1	222638644
cg00028211	191	1.144	0.2527	---+	0.999983	2	45028802
cg00028299	191	0.744	0.4568	-+++	0.999983	8	59170968
cg00028318	191	-0.307	0.7592	---+	0.999983	6	29570739
cg00028336	191	-0.033	0.9734	-+++	0.999983	4	186741788
cg00028338	191	-0.941	0.3466	+---	0.999983	4	1952723
cg00028429	191	-0.303	0.7616	+-+-	0.999983	15	101273479
cg00028431	191	-0.079	0.9369	+-++	0.999983	8	125564372
cg00028455	191	0.768	0.4427	+-+-	0.999983	6	126112406
cg00028507	191	0.088	0.9298	+--+	0.999983	1	2918106
cg00028515	191	0.048	0.9618	+-++	0.999983	3	187548756
cg00028598	191	1.124	0.261	-+-+	0.999983	15	27128633
cg00028636	191	0.783	0.4334	++++	0.999983	12	6876321
cg00028677	191	-0.433	0.6652	+-+-	0.999983	15	55884658
cg00028678	191	0.544	0.5865	+--+	0.999983	2	131674175
cg00028749	191	-1.301	0.1932	+-+-	0.999983	13	103451644
cg00028757	191	-0.182	0.8556	--++	0.999983	6	31848498
cg00028829	191	-1.179	0.2382	+-+-	0.999983	16	58768411
cg00028870	191	0.899	0.3686	+++-	0.999983	3	138634861
cg00028881	191	0.581	0.561	+++-	0.999983	6	31632939
cg00028918	191	-0.765	0.4443	+-+-	0.999983	5	159200479
cg00028929	191	-0.958	0.338	---+	0.999983	12	52908478
cg00028935	191	-0.052	0.9589	--++	0.999983	3	147114406
cg00028993	191	-1.265	0.206	----	0.999983	19	48247714
cg00029053	191	-0.763	0.4457	-+--	0.999983	2	10830014
cg00029161	191	-0.019	0.9846	+--+	0.999983	7	75268282
cg00029233	191	0.349	0.7269	+-+-	0.999983	17	43227453
cg00029246	191	-0.361	0.7182	+---	0.999983	7	137223417
cg00029282	191	-0.49	0.6238	+-+-	0.999983	2	95941820
cg00029284	191	-1.118	0.2635	--+-	0.999983	12	111731203
cg00029353	191	0.451	0.6519	+-++	0.999983	12	52241041
cg00029397	191	-1.23	0.2186	--+-	0.999983	12	57940957
cg00029521	191	-0.459	0.6459	+---	0.999983	6	39272634
cg00029619	191	-0.214	0.8304	+-++	0.999983	6	17760992
cg00029640	191	-1.144	0.2525	+---	0.999983	19	35770141
cg00029678	191	-0.636	0.5246	--+-	0.999983	17	78354382
cg00029821	191	-1.284	0.1992	--+-	0.999983	6	147374493
cg00029822	191	-1.372	0.1701	+---	0.999983	15	75871730
cg00029825	191	-0.064	0.9489	+--+	0.999983	16	31500439
cg00029826	191	0.139	0.8894	+++-	0.999983	14	20801459
cg00029831	191	-0.509	0.6106	-+--	0.999983	8	145653349
cg00029973	191	-1.097	0.2728	+-+-	0.999983	17	3501741
cg00029979	191	0.337	0.7363	+-++	0.999983	17	49027095
cg00030005	191	-1.041	0.2979	--++	0.999983	7	155129409
cg00030420	191	-1.099	0.2717	+---	0.999983	5	140683772
cg00030422	191	0.56	0.5755	--++	0.999983	3	38080704
cg00030427	191	-1.053	0.2925	--+-	0.999983	6	169562540
cg00030432	191	-0.495	0.6205	+-+-	0.999983	7	100028974
cg00030476	191	-1.022	0.3067	--+-	0.999983	1	146642035
cg00030501	191	-0.7	0.4837	--+-	0.999983	1	223181473
cg00030508	191	0.113	0.9101	+-+-	0.999983	6	30139542
cg00030523	191	0.64	0.5219	+-+-	0.999983	12	97885353
cg00030588	191	-0.23	0.8183	+-+-	0.999983	16	87100811
cg00030604	191	0.442	0.6582	+-++	0.999983	1	2379831
cg00030627	191	0.015	0.9878	+-+-	0.999983	10	131811605
cg00030807	191	-1.072	0.2839	-++-	0.999983	8	1786072
cg00030816	191	-0.593	0.553	+-+-	0.999983	1	145507504
cg00031013	191	-0.224	0.823	+-+-	0.999983	17	7757933
cg00031105	191	-0.434	0.6641	---+	0.999983	6	33166117
cg00031162	191	0.92	0.3577	+-++	0.999983	17	7453377
cg00031165	191	-1.801	0.07168	----	0.999983	7	87258360
cg00031187	191	0.137	0.8912	+-+-	0.999983	12	31522997
cg00031256	191	-0.288	0.7732	-++-	0.999983	6	2842255
cg00031277	191	-0.309	0.7575	+-+-	0.999983	4	101943443
cg00031340	191	0.278	0.7811	++--	0.999983	16	81130212
cg00031346	191	0.524	0.6005	+-++	0.999983	6	168478519
cg00031402	191	1.304	0.1923	+-++	0.999983	10	73612154
cg00031443	191	0.504	0.6142	-+--	0.999983	19	7599076
cg00031476	191	0.02	0.9842	-++-	0.999983	2	28114244
cg00031708	191	-0.114	0.9092	+-+-	0.999983	7	23051361
cg00031722	191	-1.129	0.2591	----	0.999983	8	57361263
cg00031759	191	-1.216	0.224	+-+-	0.999983	13	32889534
cg00031779	191	0.108	0.9137	+++-	0.999983	18	56296243
cg00031896	191	1.244	0.2134	++++	0.999983	12	122020205
cg00031967	191	-0.453	0.6505	---+	0.999983	7	43769114
cg00031973	191	-0.361	0.7181	-+-+	0.999983	7	47783848
cg00032036	191	-0.387	0.6984	--+-	0.999983	19	7600417
cg00032192	191	0.44	0.6601	+++-	0.999983	19	12818196
cg00032205	191	1.038	0.2994	++++	0.999983	8	98290372
cg00032246	191	-0.632	0.5277	++--	0.999983	17	33913953
cg00032308	191	2.354	0.01855	+-++	0.999983	6	123107591
cg00032366	191	-1.46	0.1442	+---	0.999983	19	5692159
cg00032609	191	1.905	0.05676	++++	0.999983	20	57606607
cg00032610	191	0.407	0.6841	+-++	0.999983	8	711064
cg00032643	191	-0.653	0.5138	--+-	0.999983	1	3700680
cg00032686	191	-0.215	0.8295	+---	0.999983	4	1005072
cg00032756	191	-1.224	0.2209	--+-	0.999983	12	45268999
cg00032789	191	-0.479	0.632	+-+-	0.999983	3	49377369
cg00032805	191	1.39	0.1645	+++-	0.999983	4	165304473
cg00032852	191	0.871	0.3836	+-++	0.999983	7	132767132
cg00032884	191	-0.538	0.5903	+-+-	0.999983	2	48540671
cg00032912	191	0.3	0.7645	-+-+	0.999983	15	96887529
cg00032959	191	-0.304	0.7614	+-+-	0.999983	16	71326879
cg00033155	191	0.054	0.9571	+++-	0.999983	2	110925418
cg00033165	191	0.242	0.8085	--++	0.999983	4	169952114
cg00033304	191	0.747	0.4551	+++-	0.999983	3	185302692
cg00033334	191	1.127	0.2598	+++-	0.999983	12	123877320
cg00033490	191	-1.63	0.1031	----	0.999983	7	87027887
cg00033516	191	0.593	0.553	+-++	0.999983	4	38666773
cg00033533	191	-0.01	0.9919	++--	0.999983	9	35116375
cg00033551	191	1.605	0.1084	++++	0.999983	16	4738568
cg00033643	191	-1.807	0.07074	---+	0.999983	7	134001901
cg00033666	191	-0.856	0.3918	+---	0.999983	15	96887043
cg00033668	191	0.382	0.7026	-+++	0.999983	12	15942561
cg00033806	191	-0.507	0.6124	+--+	0.999983	8	143356113
cg00033834	191	-0.471	0.6378	+-+-	0.999983	10	135018844
cg00033909	191	1.41	0.1585	+-++	0.999983	7	9674902
cg00034003	191	-0.558	0.5767	--++	0.999983	16	88779146
cg00034039	191	-0.697	0.4858	--+-	0.999983	9	74526266
cg00034076	191	0.146	0.8841	-++-	0.999983	8	85096037
cg00034101	191	-0.964	0.3352	---+	0.999983	1	40098595
cg00034130	191	0.828	0.4075	++++	0.999983	11	3862931
cg00034336	191	1.53	0.1261	+-++	0.999983	2	8684126
cg00034376	191	0.044	0.9647	+-+-	0.999983	2	64068959
cg00034416	191	-0.831	0.4061	---+	0.999983	1	155278724
cg00034433	191	-1.186	0.2354	--+-	0.999983	1	224803837
cg00034555	191	0.032	0.9745	+---	0.999983	19	14202331
cg00034559	191	0.547	0.5847	+-++	0.999983	2	39892124
cg00034574	191	1.399	0.1617	+++-	0.999983	20	62397348
cg00034604	191	-1.466	0.1425	----	0.999983	8	54787585
cg00034611	191	-0.19	0.849	+-+-	0.999983	16	89229269
cg00034650	191	-1.286	0.1983	----	0.999983	17	76987444
cg00034755	191	0.826	0.4089	--++	0.999983	22	50918361
cg00034769	191	-1.069	0.2849	+-+-	0.999983	14	98444533
cg00034852	191	0.26	0.7952	+-+-	0.999983	18	77712060
cg00035000	191	-0.349	0.7267	+--+	0.999983	1	25255003
cg00035074	191	1.387	0.1654	++++	0.999983	7	2701567
cg00035197	191	-0.317	0.7511	+-+-	0.999983	16	88962986
cg00035220	191	0.742	0.4581	+-++	0.999983	7	158197980
cg00035237	191	-0.914	0.3606	---+	0.999983	1	31538879
cg00035268	191	0.117	0.9071	+---	0.999983	6	168225394
cg00035316	191	0.872	0.3835	-++-	0.999983	2	176993017
cg00035326	191	-0.932	0.3513	+-+-	0.999983	10	135208356
cg00035347	191	-1.193	0.2328	+---	0.999983	10	104953608
cg00035453	191	0.254	0.7994	+++-	0.999983	12	46122355
cg00035623	191	-0.161	0.8717	+---	0.999983	19	55919836
cg00035630	191	1.293	0.1961	++++	0.999983	11	33036664
cg00035636	191	-3.781	0.0001563	----	0.999983	13	21900591
cg00035673	191	-0.039	0.9691	+-+-	0.999983	6	33287504
cg00035812	191	-1.118	0.2635	----	0.999983	2	204193378
cg00035847	191	-0.488	0.6259	++--	0.999983	1	29557016
cg00035923	191	-0.03	0.976	+-+-	0.999983	7	1104035
cg00035937	191	-0.756	0.4497	+-+-	0.999983	7	91874085
cg00035945	191	-0.948	0.3429	+---	0.999983	4	75859212
cg00035969	191	0.737	0.4614	+-++	0.999983	1	112159097
cg00035980	191	0.957	0.3388	+-+-	0.999983	13	113600332
cg00036011	191	-0.04	0.968	++--	0.999983	6	26271718
cg00036110	191	1.045	0.2959	+++-	0.999983	1	40146660
cg00036115	191	0.668	0.5044	++--	0.999983	12	69080592
cg00036119	191	-0.808	0.419	+---	0.999983	16	7277833
cg00036137	191	-0.181	0.8561	--+-	0.999983	19	56688439
cg00036258	191	0.205	0.8373	+-+-	0.999983	16	4029218
cg00036263	191	0.562	0.5744	+--+	0.999983	1	245852353
cg00036324	191	1.393	0.1636	+++-	0.999983	10	134693667
cg00036328	191	0.234	0.8152	+-+-	0.999983	12	123465816
cg00036347	191	0.755	0.4502	+-++	0.999983	1	151811923
cg00036440	191	-0.774	0.4392	+---	0.999983	16	3507875
cg00036585	191	0.383	0.702	+-++	0.999983	6	164441131
cg00036588	191	-1.349	0.1773	--+-	0.999983	20	35275710
cg00036664	191	-1.067	0.2858	+-+-	0.999983	4	185938303
cg00036723	191	-0.971	0.3313	+---	0.999983	17	32688878
cg00036732	191	-0.642	0.5212	+-+-	0.999983	10	102767507
cg00036788	191	0.024	0.9812	+--+	0.999983	4	54974682
cg00036871	191	0.87	0.3841	+-++	0.999983	2	220436894
cg00036976	191	-0.216	0.829	+--+	0.999983	16	85343281
cg00037013	191	-0.64	0.5221	+-+-	0.999983	2	219722536
cg00037056	191	-0.041	0.9671	+---	0.999983	4	956607
cg00037058	191	-1.66	0.09697	----	0.999983	2	178977341
cg00037072	191	-1.442	0.1494	-+-+	0.999983	1	25573940
cg00037153	191	-0.208	0.8352	+++-	0.999983	3	128216699
cg00037186	191	-1.494	0.1352	----	0.999983	16	66959402
cg00037388	191	0.352	0.7246	++--	0.999983	2	54951307
cg00037400	191	0.41	0.6817	-++-	0.999983	16	89642613
cg00037406	191	0.312	0.7547	+-+-	0.999983	19	835147
cg00037441	191	-1.002	0.3163	+-+-	0.999983	6	117198428
cg00037450	191	0.332	0.7398	++-+	0.999983	21	45527029
cg00037457	191	-1.761	0.07826	-+--	0.999983	17	59531744
cg00037681	191	0.024	0.9805	--++	0.999983	12	47610371
cg00037763	191	1.255	0.2096	+-++	0.999983	18	42281763
cg00037856	191	1.032	0.302	++-+	0.999983	3	127633627
cg00037930	191	0.65	0.5155	+++-	0.999983	13	113445870
cg00037940	191	-0.491	0.6237	+-+-	0.999983	3	138479285
cg00037952	191	-0.616	0.5376	--++	0.999983	10	104535276
cg00038167	191	-0.765	0.4442	+---	0.999983	19	7598438
cg00038298	191	-0.147	0.8834	---+	0.999983	3	49235033
cg00038342	191	0.707	0.4798	+-+-	0.999983	2	1651130
cg00038436	191	-1.104	0.2695	----	0.999983	16	4323541
cg00038446	191	-0.649	0.5161	--+-	0.999983	1	172635668
cg00038665	191	-0.933	0.3507	---+	0.999983	4	128798826
cg00038675	191	-1.233	0.2177	+-+-	0.999983	1	152853543
cg00038711	191	-0.686	0.4927	--+-	0.999983	8	22014499
cg00038736	191	-0.683	0.4949	---+	0.999983	19	38877134
cg00038877	191	-0.005	0.9957	+-+-	0.999983	1	227172604
cg00039016	191	-0.573	0.5667	--+-	0.999983	16	87421584
cg00039044	191	-1.158	0.2468	-+--	0.999983	4	83351858
cg00039057	191	-1.04	0.2981	+---	0.999983	22	30162510
cg00039070	191	-1.225	0.2204	----	0.999983	7	133167057
cg00039129	191	-0.464	0.643	----	0.999983	6	166100251
cg00039147	191	-0.009	0.9924	-+--	0.999983	17	35194628
cg00039176	191	0.28	0.7798	+-++	0.999983	5	140753076	NA
cg00039177	191	0.275	0.7832	++++	0.999983	6	33385850
cg00039326	191	-0.089	0.929	+-++	0.999983	1	36615845
cg00039385	191	-1.42	0.1557	--+-	0.999983	19	4558558
cg00039463	191	0.285	0.7754	+-++	0.999983	16	3931489
cg00039478	191	0.88	0.3791	+++-	0.999983	16	2347504
cg00039480	191	-0.781	0.4348	--++	0.999983	17	19620267
cg00039489	191	1.326	0.1848	+-++	0.999983	16	24712522
cg00039505	191	0.262	0.7934	-++-	0.999983	16	85855180
cg00039564	191	0.326	0.7441	+-+-	0.999983	7	27780592
cg00039627	191	0.567	0.5706	++++	0.999983	2	239143216
cg00039794	191	-1.236	0.2164	+--+	0.999983	2	109403368
cg00039801	191	0.081	0.9357	++--	0.999983	17	77788884
cg00039864	191	-0.982	0.3259	--+-	0.999983	5	177950666
cg00039960	191	-0.39	0.6966	-++-	0.999983	17	7142925
cg00040007	191	-1.193	0.2329	+---	0.999983	15	41222276
cg00040008	191	-0.226	0.8213	+++-	0.999983	4	166128394
cg00040027	191	0.048	0.9619	+++-	0.999983	2	172747482
cg00040047	191	0.579	0.5625	+-++	0.999983	2	162021002
cg00040268	191	-1.509	0.1313	--+-	0.999983	7	27152899
cg00040312	191	-0.95	0.3419	+---	0.999983	12	54424679
cg00040322	191	1.393	0.1636	-+++	0.999983	2	11240641
cg00040367	191	0.013	0.9893	+--+	0.999983	1	169337476
cg00040380	191	-0.845	0.3981	--+-	0.999983	1	153963107
cg00040411	191	-1.072	0.2836	+---	0.999983	6	164393165
cg00040423	191	-0.744	0.4571	+-+-	0.999983	6	30293951
cg00040426	191	-0.816	0.4144	+-+-	0.999983	9	138413253
cg00040427	191	-0.394	0.6934	--+-	0.999983	19	14044197
cg00040446	191	-0.875	0.3818	--+-	0.999983	1	40367965
cg00040466	191	0.731	0.4651	+-++	0.999983	6	168918597
cg00040486	191	0.291	0.7708	+-+-	0.999983	8	123790743
cg00040569	191	-0.442	0.6582	-++-	0.999983	19	44438813
cg00040575	191	-1.634	0.1023	--+-	0.999983	22	18506180
cg00040588	191	-0.836	0.4033	--+-	0.999983	1	1290712
cg00040590	191	0.085	0.9327	-++-	0.999983	22	17897985
cg00040708	191	0.333	0.7389	-+++	0.999983	3	49838627
cg00040749	191	-0.254	0.7991	--+-	0.999983	2	62556079
cg00040861	191	-0.793	0.4277	+---	0.999983	19	2328391
cg00040862	191	-1.74	0.08194	---+	0.999983	2	1416889
cg00040873	191	-0.833	0.4048	-+--	0.999983	16	2009157
cg00040945	191	0.658	0.5103	+-++	0.999983	15	83680531
cg00040986	191	-1.291	0.1968	+---	0.999983	1	156956639
cg00041014	191	0.734	0.4628	++++	0.999983	1	52498044
cg00041084	191	0.444	0.6568	+++-	0.999983	5	64398983
cg00041270	191	-1.437	0.1508	+-+-	0.999983	4	26016797
cg00041328	191	0.122	0.9025	+++-	0.999983	17	3749806
cg00041368	191	-1.467	0.1424	--+-	0.999983	18	3879131
cg00041401	191	1.604	0.1087	+-++	0.999983	1	114414408
cg00041575	191	-1.822	0.06842	--+-	0.999983	11	2322741
cg00041666	191	-1.767	0.07723	+-+-	0.999983	6	152702330
cg00041759	191	0.408	0.6834	+--+	0.999983	11	66024941
cg00041872	191	0.233	0.8161	+-++	0.999983	1	46632690
cg00041873	191	0.295	0.7677	+++-	0.999983	7	99138983
cg00041898	191	0.855	0.3925	+++-	0.999983	8	143358426
cg00041901	191	-0.438	0.6617	+-+-	0.999983	6	109703809
cg00041989	191	1.133	0.257	+-++	0.999983	17	55828038
cg00042081	191	-0.012	0.9901	--++	0.999983	6	127475733
cg00042144	191	-2.545	0.01094	----	0.999983	1	209958035
cg00042186	191	-1.206	0.2278	+---	0.999983	2	47748839
cg00042208	191	-1.087	0.277	-+--	0.999983	5	173044350
cg00042246	191	-0.033	0.974	-++-	0.999983	5	139493490
cg00042263	191	-0.539	0.5902	+++-	0.999983	2	118503396
cg00042325	191	0.716	0.4741	+-++	0.999983	7	150104655
cg00042409	191	-0.338	0.7352	++--	0.999983	3	113232968
cg00042568	191	-0.456	0.648	--+-	0.999983	3	14987939
cg00042611	191	0.479	0.632	-++-	0.999983	16	57760115
cg00042683	191	-0.529	0.5967	--++	0.999983	15	45487475
cg00042837	191	1.754	0.0795	+-++	0.999983	17	37028650
cg00042882	191	1.844	0.06517	+-++	0.999983	7	100796809
cg00043005	191	2.017	0.04372	++++	0.999983	19	2227429
cg00043043	191	-0.873	0.3826	--+-	0.999983	7	92154718
cg00043095	191	-0.538	0.5906	++--	0.999983	2	223289277
cg00043284	191	-0.032	0.9744	-+++	0.999983	17	77955342
cg00043324	191	1.463	0.1434	++++	0.999983	1	247195817
cg00043364	191	1.434	0.1516	+-++	0.999983	5	133916105
cg00043371	191	0.067	0.9463	+-+-	0.999983	17	71188425
cg00043379	191	0.16	0.873	+--+	0.999983	11	69634240
cg00043444	191	-1.266	0.2057	+-+-	0.999983	6	134384706
cg00043510	191	1.104	0.2696	++-+	0.999983	1	235814134
cg00043524	191	0.428	0.6688	--++	0.999983	6	169951954
cg00043564	191	-0.838	0.4018	+---	0.999983	7	101005832
cg00043591	191	1.065	0.2868	++++	0.999983	7	156874860
cg00043599	191	-0.908	0.3638	+---	0.999983	1	45274600
cg00043790	191	-1.624	0.1044	----	0.999983	1	6093972
cg00043800	191	-0.386	0.6996	+-+-	0.999983	2	74612144
cg00043819	191	-1.451	0.1467	----	0.999983	4	185942529
cg00043949	191	-0.553	0.58	--++	0.999983	6	169900951
cg00044050	191	0.327	0.7434	--++	0.999983	16	11439710
cg00044097	191	0.242	0.8091	+-++	0.999983	2	106055153
cg00044107	191	-0.073	0.9419	+-+-	0.999983	6	75795067
cg00044170	191	-1.971	0.0487	+---	0.999983	12	2986348
cg00044245	191	-0.642	0.5208	+---	0.999983	6	94128889
cg00044289	191	0.745	0.4561	+++-	0.999983	12	121019603
cg00044299	191	0.385	0.7002	+-++	0.999983	18	24126361
cg00044318	191	0.06	0.9523	+-+-	0.999983	19	34988751
cg00044372	191	-0.469	0.6393	+--+	0.999983	16	85070825
cg00044505	191	1.292	0.1963	++-+	0.999983	8	48649086
cg00044665	191	-0.967	0.3337	+---	0.999983	16	66400411
cg00044729	191	0.03	0.9757	+-+-	0.999983	22	40290976
cg00044796	191	-1.986	0.04701	----	0.999983	1	146552390
cg00044871	191	0.056	0.9551	+++-	0.999983	13	25945811
cg00044950	191	-0.322	0.7471	--++	0.999983	6	31855393
cg00044995	191	-0.033	0.9734	-++-	0.999983	19	408683
cg00045061	191	0.189	0.8502	+-+-	0.999983	8	59571437
cg00045114	191	0.362	0.7172	-+++	0.999983	1	172674159
cg00045118	191	1.488	0.1369	+-++	0.999983	8	93076177
cg00045303	191	0.006	0.9952	+--+	0.999983	21	37432620
cg00045439	191	0.191	0.8486	++--	0.999983	4	107238125
cg00045515	191	0.509	0.6109	-++-	0.999983	20	35723332
cg00045607	191	0.954	0.34	+-++	0.999983	1	161039690
cg00045689	191	-1.266	0.2054	----	0.999983	1	236017185
cg00045690	191	0.317	0.7513	-++-	0.999983	6	32825897
cg00045753	191	-0.157	0.8755	+-+-	0.999983	9	123630545
cg00045762	191	0.173	0.8623	+++-	0.999983	5	167181762
cg00045787	191	1.058	0.2901	+++-	0.999983	16	69318027
cg00045902	191	-0.084	0.9333	--++	0.999983	10	134222218
cg00045910	191	0.532	0.5946	++++	0.999983	10	23466070
cg00046021	191	1.2	0.2302	++++	0.999983	7	100858451
cg00046026	191	0.797	0.4253	++++	0.999983	20	61950761
cg00046041	191	-0.112	0.9111	++--	0.999983	16	21531503
cg00046105	191	0.076	0.9394	+-+-	0.999983	1	233112527
cg00046156	191	-0.594	0.5528	--+-	0.999983	5	2109785
cg00046336	191	-1.431	0.1524	----	0.999983	2	118617230
cg00046410	191	-0.829	0.4073	--++	0.999983	1	35581062
cg00046499	191	-0.121	0.9035	+-+-	0.999983	3	154146183
cg00046560	191	0.016	0.9871	--+-	0.999983	15	101835624
cg00046623	191	-0.273	0.7852	--++	0.999983	8	52320263
cg00046744	191	0.785	0.4323	--++	0.999983	12	12418545
cg00046815	191	-0.519	0.6039	+---	0.999983	12	75723857
cg00046899	191	-0.922	0.3565	--++	0.999983	13	97777690
cg00046913	191	-0.774	0.4392	-+-+	0.999983	16	1877150
cg00046991	191	1.24	0.215	+-++	0.999983	17	30906423
cg00047050	191	1.36	0.1738	+-++	0.999983	11	107879431
cg00047052	191	-0.503	0.6151	-++-	0.999983	4	189578842
cg00047079	191	-0.97	0.3319	--+-	0.999983	13	79188975
cg00047147	191	-0.742	0.458	--+-	0.999983	6	32922346
cg00047185	191	0.182	0.8556	--+-	0.999983	19	54196849
cg00047287	191	-0.982	0.3261	----	0.999983	22	51016899
cg00047338	191	0.256	0.798	+-+-	0.999983	17	79414734
cg00047501	191	-1.611	0.1072	--+-	0.999983	2	201680860
cg00047683	191	-0.622	0.534	+-+-	0.999983	16	72034122
cg00047694	191	-0.091	0.9273	++--	0.999983	16	86377053
cg00047753	191	0.589	0.556	+++-	0.999983	17	8244936
cg00047815	191	-0.167	0.8676	---+	0.999983	22	45311501
cg00047843	191	-0.75	0.4532	+-+-	0.999983	12	83321412
cg00047844	191	0.432	0.6657	++++	0.999983	17	77752442
cg00048178	191	0.316	0.7521	++--	0.999983	6	13488257
cg00048370	191	-1.191	0.2335	--+-	0.999983	6	164506939
cg00048381	191	-0.333	0.7394	+-+-	0.999983	1	154587507
cg00048436	191	0.006	0.9953	+-++	0.999983	5	32709071
cg00048697	191	-0.253	0.8003	--+-	0.999983	4	56459255
cg00048743	191	-0.625	0.5322	+---	0.999983	5	140782367	Body	Body	Body	TSS200	Body	Body	Body	Body	Body	low-CpG:140762520-140762552		NA	5:140762536-140763005	5:140782118-140782767	Unclassified	TRUE
cg00048746	191	-0.825	0.4095	+---	0.999983	17	42976844
cg00048759	191	1.339	0.1805	++++	0.999983	7	99775422
cg00049047	191	-0.512	0.6088	+---	0.999983	5	37838425
cg00049102	191	-0.772	0.4403	+---	0.999983	13	72420299
cg00049156	191	0.133	0.8945	+-+-	0.999983	1	93643903
cg00049253	191	-0.212	0.8325	--+-	0.999983	1	231473541
cg00049286	191	0.313	0.7541	++--	0.999983	2	120436657
cg00049323	191	0.017	0.9862	--++	0.999983	5	472564
cg00049380	191	-0.592	0.554	-+--	0.999983	16	84166874
cg00049382	191	0.054	0.957	-+++	0.999983	13	34250985
cg00049400	191	-1.424	0.1545	---+	0.999983	1	119575742
cg00049411	191	0.454	0.6498	+++-	0.999983	17	43210103
cg00049440	191	0.888	0.3746	+-++	0.999983	9	73026643
cg00049475	191	-0.28	0.7793	--++	0.999983	10	29923736
cg00049502	191	0.207	0.8359	++--	0.999983	12	112280971
cg00049595	191	0.834	0.4043	+-++	0.999983	6	41650636
cg00049616	191	0.224	0.8231	-+++	0.999983	13	100308186
cg00049691	191	-0.775	0.4382	+-+-	0.999983	1	149862133
cg00049729	191	0.679	0.4972	-+++	0.999983	5	55776345
cg00049868	191	1.029	0.3035	-+++	0.999983	2	11245407
cg00049883	191	-0.518	0.6042	---+	0.999983	16	5554273
cg00049892	191	0.341	0.733	+++-	0.999983	6	132162773
cg00050133	191	0.389	0.697	--++	0.999983	4	178167583
cg00050224	191	-0.493	0.6221	++--	0.999983	17	78327956
cg00050250	191	0.973	0.3304	+-+-	0.999983	2	135604452
cg00050271	191	-1.477	0.1397	--+-	0.999983	16	81743881
cg00050294	191	0.495	0.6206	+-++	0.999983	1	2886818
cg00050336	191	0.447	0.6547	+-++	0.999983	4	15377965
cg00050375	191	-1.492	0.1356	--+-	0.999983	6	43404828
cg00050402	191	1.251	0.2111	+++-	0.999983	7	55073022
cg00050482	191	-1.96	0.05002	+---	0.999983	16	73207213
cg00050496	191	-0.416	0.6771	+-+-	0.999983	12	110211701
cg00050590	191	-0.402	0.6874	-+--	0.999983	18	61637441
cg00050618	191	-0.541	0.5884	+---	0.999983	16	27414418
cg00050692	191	1.273	0.2031	+-++	0.999983	2	25524877
cg00050792	191	0.128	0.8985	+-++	0.999983	13	110804727
cg00050938	191	-1.028	0.3039	----	0.999983	3	50296100
cg00051068	191	-0.383	0.7018	+-+-	0.999983	20	10655610
cg00051307	191	-0.173	0.8625	--++	0.999983	5	72524193
cg00051371	191	-0.78	0.4353	++--	0.999983	7	75442678
cg00051483	191	-0.288	0.7736	-+--	0.999983	7	150211811
cg00051590	191	-0.775	0.4381	+-+-	0.999983	6	31759486
cg00051595	191	-1.09	0.2756	-+--	0.999983	6	31789985
cg00051782	191	0.305	0.7605	+++-	0.999983	3	193859210
cg00051979	191	0.222	0.8246	+++-	0.999983	10	95462161
cg00052046	191	-0.853	0.3936	+---	0.999983	20	3213682
cg00052246	191	-1.139	0.2549	-+--	0.999983	3	71106252
cg00052290	191	-0.096	0.9239	--+-	0.999983	10	89578072
cg00052385	191	0.365	0.7152	+-++	0.999983	8	134580580
cg00052550	191	-0.67	0.5029	---+	0.999983	2	238969457
cg00052578	191	1.262	0.2071	++-+	0.999983	3	132843565
cg00052588	191	-0.014	0.9889	--++	0.999983	16	89672139
cg00052665	191	-1.232	0.218	-++-	0.999983	17	9941095
cg00052853	191	0.128	0.8984	+-+-	0.999983	3	107645034
cg00052932	191	-1.554	0.1202	----	0.999983	2	190539778
cg00053063	191	0.015	0.9877	+-++	0.999983	2	134191960
cg00053073	191	-0.54	0.5895	--+-	0.999983	19	18337107
cg00053086	191	-2.847	0.004414	----	0.999983	1	233119296
cg00053135	191	0.149	0.8819	++--	0.999983	6	167032403
cg00053292	191	-0.087	0.9304	+-+-	0.999983	17	61678300
cg00053361	191	0.083	0.9338	++-+	0.999983	8	127250180
cg00053373	191	-0.994	0.3203	----	0.999983	17	7554827
cg00053393	191	-0.348	0.7277	+-+-	0.999983	4	183064388
cg00053507	191	0.085	0.9322	-++-	0.999983	13	42623481
cg00053661	191	-1.309	0.1907	-+-+	0.999983	2	204103685
cg00053851	191	1.972	0.04865	+-++	0.999983	1	226270442
cg00053870	191	1.013	0.3111	+++-	0.999983	2	239040304
cg00053916	191	-0.072	0.9423	+-+-	0.999983	8	37457329
cg00053927	191	-0.207	0.8362	+-+-	0.999983	13	113699014
cg00054173	191	-1.284	0.1993	--+-	0.999983	21	34542436
cg00054197	191	0.439	0.6606	+-++	0.999983	5	171765750
cg00054210	191	-0.031	0.9752	--++	0.999983	8	65711644
cg00054301	191	-0.137	0.8911	+---	0.999983	16	67237548
cg00054408	191	-1.766	0.07734	--+-	0.999983	19	3275609
cg00054496	191	1.794	0.07281	+--+	0.999983	16	10855688
cg00054511	191	0.053	0.9578	++--	0.999983	12	53835377
cg00054692	191	0.1	0.9205	+-+-	0.999983	7	23338750
cg00054702	191	-0.131	0.8959	+--+	0.999983	5	135528543
cg00054706	191	0.115	0.9088	++--	0.999983	2	68289972
cg00054741	191	-0.023	0.9814	-++-	0.999983	19	54201247
cg00054771	191	-0.249	0.8031	++--	0.999983	2	175202397
cg00054774	191	-0.096	0.9238	---+	0.999983	21	43373079
cg00054791	191	0.018	0.986	+++-	0.999983	17	46985412
cg00054890	191	-0.445	0.6563	++--	0.999983	7	98632054
cg00055052	191	-0.212	0.8321	+-+-	0.999983	16	4409748
cg00055073	191	-0.298	0.7653	+-+-	0.999983	2	43398118
cg00055292	191	-0.879	0.3793	+-+-	0.999983	7	4846846
cg00055341	191	-0.907	0.3642	+---	0.999983	2	200446845
cg00055359	191	-0.359	0.7192	+-+-	0.999983	2	134023210
cg00055462	191	-0.265	0.7911	-++-	0.999983	13	99023894
cg00055510	191	0.587	0.5574	+++-	0.999983	2	208907911
cg00055529	191	0.941	0.347	+-++	0.999983	17	37123835
cg00055555	191	0.318	0.7507	+-++	0.999983	10	29011001
cg00055557	191	-0.914	0.3607	--+-	0.999983	20	53092474
cg00055603	191	0.637	0.5241	++-+	0.999983	1	48508839
cg00055617	191	0.107	0.9148	-+-+	0.999983	17	80273685
cg00055679	191	-1.237	0.216	----	0.999983	13	79170430
cg00055771	191	-0.143	0.8862	+-+-	0.999983	5	144510462
cg00055848	191	0.536	0.5921	+++-	0.999983	2	62422984
cg00055881	191	0.423	0.6722	+-++	0.999983	1	6153073
cg00055981	191	-0.903	0.3667	+---	0.999983	9	139228737
cg00055986	191	0.31	0.7565	+-++	0.999983	5	2537520
cg00056002	191	-0.304	0.7614	+---	0.999983	16	88933996
cg00056066	191	-0.759	0.4476	+--+	0.999983	10	25010738
cg00056074	191	1.523	0.1278	+++-	0.999983	2	131485150
cg00056202	191	-0.719	0.472	+---	0.999983	8	9791350
cg00056257	191	1.301	0.1932	+-++	0.999983	3	6901652
cg00056433	191	-0.84	0.4007	+---	0.999983	1	161391807
cg00056489	191	1.372	0.1701	+++-	0.999983	12	111856652
cg00056497	191	-1.155	0.2482	----	0.999983	10	134785521
cg00056541	191	-1.002	0.3166	---+	0.999983	6	164288623
cg00056578	191	1.316	0.1881	++++	0.999983	12	118406033
cg00056624	191	-0.459	0.6464	+--+	0.999983	3	37902229
cg00056628	191	-0.654	0.5128	++--	0.999983	17	79981271
cg00056676	191	-0.546	0.585	--++	0.999983	5	101631668
cg00056754	191	1.264	0.2061	+-++	0.999983	1	167063958
cg00056767	191	-1.215	0.2245	--+-	0.999983	13	44453183
cg00056985	191	-0.554	0.5796	-++-	0.999983	9	104249490
cg00057092	191	0.127	0.8985	+---	0.999983	15	37030160
cg00057114	191	-0.671	0.5019	+---	0.999983	1	6344362
cg00057208	191	-0.667	0.505	+-+-	0.999983	2	219578149
cg00057231	191	-0.141	0.8878	+-+-	0.999983	3	48631958
cg00057272	191	0.341	0.7332	++-+	0.999983	8	135726252
cg00057324	191	-1.012	0.3114	--+-	0.999983	6	47750042
cg00057393	191	0.648	0.517	++-+	0.999983	15	96897796
cg00057476	191	-0.021	0.9836	+---	0.999983	22	29708246
cg00057569	191	-0.372	0.7097	+---	0.999983	10	95462548
cg00057593	191	-1.666	0.09574	+-+-	0.999983	8	143916959
cg00057661	191	-1.27	0.2042	+-+-	0.999983	7	127228948
cg00057663	191	0.334	0.7383	+-++	0.999983	2	105945629
cg00057667	191	-0.945	0.3445	--+-	0.999983	6	140069730
cg00057676	191	0.302	0.763	+-+-	0.999983	1	178512141
cg00057700	191	0.893	0.3721	+++-	0.999983	10	124768526
cg00057722	191	0.76	0.4474	+-++	0.999983	18	45934156
cg00057791	191	0.645	0.5188	+++-	0.999983	1	12567182
cg00057900	191	0.251	0.8015	+-+-	0.999983	7	138553470
cg00058009	191	-0.635	0.5252	---+	0.999983	4	122853693
cg00058026	191	-0.881	0.3783	+-+-	0.999983	12	53172158
cg00058113	191	2.032	0.04211	++++	0.999983	6	33239977
cg00058163	191	0.982	0.3261	+-++	0.999983	18	5891948
cg00058291	191	-2.329	0.01986	----	0.999983	1	228974133
cg00058296	191	-0.54	0.5895	++--	0.999983	1	237947435
cg00058329	191	1.815	0.06946	++++	0.999983	12	133195094
cg00058413	191	-0.128	0.898	+--+	0.999983	5	118271271
cg00058515	191	2.587	0.009685	+-++	0.999983	2	80527798
cg00058644	191	-0.394	0.6938	+---	0.999983	17	79844023
cg00058708	191	0.801	0.423	+-++	0.999983	2	24162568
cg00058771	191	0.177	0.8596	--++	0.999983	10	103347979
cg00058857	191	0.258	0.7962	+-++	0.999983	3	99927991
cg00058879	191	0.241	0.8095	+-+-	0.999983	22	40082173
cg00058887	191	-1.825	0.06797	+---	0.999983	4	184909018
cg00058923	191	-0.725	0.4682	+--+	0.999983	1	161069167
cg00058938	191	-0.079	0.9372	+-+-	0.999983	19	40724733
cg00059161	191	0.712	0.4766	+--+	0.999983	3	164907027
cg00059165	191	0.616	0.5378	+++-	0.999983	6	36926828
cg00059225	191	1.104	0.2695	+-+-	0.999983	5	151304357
cg00059240	191	-0.288	0.7732	-++-	0.999983	10	3155604
cg00059246	191	-0.833	0.4046	+---	0.999983	12	54337929
cg00059309	191	-0.554	0.5795	--+-	0.999983	17	78293397
cg00059424	191	-0.12	0.9043	+-+-	0.999983	22	30988148
cg00059459	191	0.361	0.718	--++	0.999983	1	8343575
cg00059652	191	-0.773	0.4393	+++-	0.999983	17	67605498
cg00059662	191	1.018	0.3086	+-++	0.999983	13	114005317
cg00059699	191	-0.014	0.989	--++	0.999983	12	10455788
cg00059707	191	-0.531	0.5953	+-+-	0.999983	10	2540911
cg00059737	191	-0.222	0.824	---+	0.999983	1	12400434
cg00059740	191	-0.98	0.327	+---	0.999983	7	134855689
cg00059854	191	-0.185	0.8532	---+	0.999983	2	236443857
cg00059911	191	0.054	0.9572	--+-	0.999983	12	113908960
cg00059930	191	1.076	0.2818	+-++	0.999983	13	48894382
cg00060061	191	0.822	0.4112	+-++	0.999983	8	112636613
cg00060287	191	-0.573	0.5664	+---	0.999983	17	48278086
cg00060304	191	-0.651	0.515	--++	0.999983	11	31837237
cg00060320	191	1.003	0.3158	++-+	0.999983	3	134369974
cg00060374	191	-1.417	0.1564	---+	0.999983	1	1355235
cg00060403	191	0.21	0.8338	+-+-	0.999983	17	49230877
cg00060484	191	-0.385	0.7001	--++	0.999983	4	3287598
cg00060500	191	0.081	0.9354	-+-+	0.999983	3	197476529
cg00060605	191	-0.71	0.4779	--+-	0.999983	5	139777061
cg00060627	191	0.848	0.3964	--++	0.999983	2	18112721
cg00060641	191	-1.702	0.08874	----	0.999983	10	47135256
cg00060649	191	0.129	0.8974	+-+-	0.999983	12	67928800
cg00060762	191	-0.32	0.7493	+---	0.999983	15	52264133
cg00060800	191	-0.048	0.9617	--+-	0.999983	5	141600994
cg00060880	191	-0.959	0.3377	+-+-	0.999983	12	56321627
cg00060933	191	0.867	0.3857	+-++	0.999983	6	29617602
cg00060956	191	-1.283	0.1995	--+-	0.999983	1	43209576
cg00061031	191	-1.067	0.2858	+---	0.999983	9	100744026
cg00061039	191	-1.494	0.1351	--+-	0.999983	4	187186953
cg00061086	191	1.002	0.3165	++++	0.999983	14	50088260
cg00061150	191	-0.076	0.9398	-++-	0.999983	8	144918317
cg00061185	191	0.46	0.6455	--++	0.999983	12	50596347
cg00061264	191	1.244	0.2134	+++-	0.999983	3	23852775
cg00061306	191	-0.616	0.5382	+-+-	0.999983	17	73933841
cg00061413	191	-0.372	0.71	+++-	0.999983	5	168007339
cg00061629	191	-1.308	0.1908	+-+-	0.999983	11	44325258
cg00061635	191	-0.258	0.7965	--++	0.999983	17	8311836
cg00061678	191	-0.024	0.9808	++--	0.999983	1	170776719
cg00061695	191	0.383	0.7019	+-++	0.999983	17	7311314
cg00061792	191	1.596	0.1106	+-++	0.999983	10	51542259
cg00061805	191	0.637	0.5241	++-+	0.999983	5	179260048
cg00061860	191	1.514	0.13	+++-	0.999983	15	78953028
cg00061989	191	0.509	0.6106	--++	0.999983	17	37618682
cg00062282	191	1.182	0.237	+-++	0.999983	22	50747369
cg00062285	191	-1.306	0.1916	----	0.999983	3	99193044
cg00062356	191	0.091	0.9272	++--	0.999983	12	58087544
cg00062776	191	0.323	0.747	-++-	0.999983	19	49402424
cg00063066	191	0.247	0.8051	+---	0.999983	6	126661328
cg00063111	191	0.391	0.696	+---	0.999983	3	39448952
cg00063246	191	-0.882	0.3779	+-+-	0.999983	8	55242836
cg00063291	191	0.504	0.6145	+-++	0.999983	5	1055962
cg00063357	191	0.856	0.3919	+++-	0.999983	4	158117227
cg00063369	191	-0.078	0.9378	-++-	0.999983	2	213811478
cg00063456	191	-0.891	0.3729	+---	0.999983	1	231518525
cg00063471	191	1.763	0.07785	+-++	0.999983	15	51385970
cg00063503	191	-0.548	0.5836	+---	0.999983	8	145822899
cg00063567	191	-0.44	0.6598	++--	0.999983	2	54014461
cg00063649	191	-0.685	0.4935	-++-	0.999983	15	67813698
cg00063703	191	-0.121	0.9041	-+-+	0.999983	12	20521087
cg00063734	191	1.063	0.2876	+-++	0.999983	15	68261134
cg00063744	191	-1.612	0.107	---+	0.999983	2	97174026
cg00063748	191	0.925	0.355	-+++	0.999983	1	3352986
cg00063773	191	-0.967	0.3335	----	0.999983	3	142314493
cg00063828	191	0.779	0.4361	+-++	0.999983	16	85749496
cg00063909	191	0.219	0.8264	+--+	0.999983	2	64877006
cg00063945	191	-0.633	0.5268	++--	0.999983	18	3450342
cg00063979	191	0.306	0.7599	+-++	0.999983	5	139075286
cg00063982	191	-0.903	0.3666	+-+-	0.999983	1	53040491
cg00064020	191	-0.822	0.411	+--+	0.999983	3	183894761
cg00064051	191	0.662	0.5081	-+++	0.999983	16	3314045
cg00064080	191	0.211	0.8327	+-++	0.999983	10	122598254
cg00064235	191	-1.374	0.1696	----	0.999983	10	102989598
cg00064255	191	-0.093	0.9257	-+--	0.999983	1	90100012
cg00064261	191	-1.1	0.2712	--+-	0.999983	1	229570057
cg00064296	191	-0.815	0.4153	--+-	0.999983	8	88712003
cg00064415	191	0.863	0.388	+++-	0.999983	17	31325472
cg00064778	191	0.78	0.4356	+-++	0.999983	5	126564742
cg00064840	191	-0.722	0.4701	+-+-	0.999983	7	4784485
cg00064950	191	-0.363	0.7164	+-+-	0.999983	17	7184216
cg00065048	191	0.17	0.8653	+--+	0.999983	1	27962037
cg00065071	191	0.012	0.9903	+-+-	0.999983	1	113162105
cg00065088	191	0.611	0.5412	+-+-	0.999983	8	144943738
cg00065302	191	-0.398	0.6903	+++-	0.999983	21	30366250
cg00065385	191	-0.141	0.8882	-+++	0.999983	9	111623395
cg00065408	191	-0.36	0.7192	-++-	0.999983	12	49212475
cg00065569	191	-0.811	0.4172	--+-	0.999983	1	113666867
cg00065570	191	-0.326	0.7445	+-+-	0.999983	8	145641991
cg00065726	191	-1.801	0.07167	----	0.999983	3	194406929
cg00065905	191	-0.758	0.4483	----	0.999983	1	116381304
cg00065919	191	0.371	0.7108	-+-+	0.999983	3	48956159
cg00065921	191	-0.274	0.7844	--+-	0.999983	2	37458357
cg00065935	191	0.789	0.4303	-+-+	0.999983	3	120627088
cg00065957	191	-0.229	0.8188	+-+-	0.999983	1	53099352
cg00066153	191	0.201	0.8403	++--	0.999983	11	125550744	1stExon	1stExon	5'UTR	1stExon	5'UTR	5'UTR	5'UTR	5'UTR	5'UTR	1stExon	1stExon	1stExon	1stExon	1stExon	5'UTR	1stExon	5'UTR	5'UTR			NA				NA
cg00066198	191	-0.413	0.6796	+-+-	0.999983	18	11908695
cg00066239	191	0.114	0.9091	+-+-	0.999983	17	78472159
cg00066270	191	-0.326	0.7445	+-++	0.999983	1	186265270
cg00066351	191	1.847	0.06478	+-++	0.999983	7	150130551
cg00066508	191	-1.038	0.2994	--++	0.999983	12	110355602
cg00066554	191	0.234	0.8151	+-+-	0.999983	1	160385636
cg00066627	191	-1.418	0.1562	+---	0.999983	6	25693139
cg00066663	191	0.011	0.9909	+-+-	0.999983	17	7792674
cg00066671	191	-1.071	0.284	--++	0.999983	1	102462590
cg00066722	191	0.262	0.7936	+-+-	0.999983	1	43634520
cg00066729	191	-0.104	0.9169	---+	0.999983	13	73633071
cg00066750	191	-0.394	0.6939	-++-	0.999983	6	126080132
cg00066805	191	-0.033	0.9741	+-+-	0.999983	6	169559396
cg00066816	191	-0.403	0.6869	+-+-	0.999983	5	158758353
cg00066817	191	-0.571	0.5683	+-+-	0.999983	18	72777307
cg00066828	191	-0.899	0.3684	+---	0.999983	17	1837612
cg00066854	191	0.691	0.4897	+++-	0.999983	10	113987376
cg00066919	191	2.053	0.04009	++++	0.999983	2	121427740
cg00066925	191	0.246	0.806	+++-	0.999983	12	48921980
cg00066942	191	1.446	0.1483	--++	0.999983	2	149401448
cg00067018	191	-0.84	0.4012	--+-	0.999983	12	45445370
cg00067032	191	-1.144	0.2525	+---	0.999983	6	32975816
cg00067058	191	0.223	0.8232	+-+-	0.999983	1	27220891
cg00067102	191	-0.202	0.8395	+++-	0.999983	1	241803367
cg00067124	191	0.443	0.6578	-+++	0.999983	3	15466687
cg00067126	191	1.356	0.175	+-+-	0.999983	2	122493570
cg00067196	191	0.106	0.9157	+--+	0.999983	1	204189242
cg00067274	191	0.042	0.9666	+-+-	0.999983	4	155313256
cg00067365	191	-0.286	0.775	-+--	0.999983	5	43121575
cg00067414	191	1.635	0.102	-+++	0.999983	6	151188081
cg00067471	191	0.541	0.5887	+++-	0.999983	19	1241377
cg00067518	191	0.144	0.8858	+-++	0.999983	1	7763225
cg00067528	191	-0.666	0.5054	+-+-	0.999983	2	71191167
cg00067538	191	-1.113	0.2658	+-+-	0.999983	2	231859946
cg00067576	191	1.106	0.2687	+++-	0.999983	19	2475014
cg00067588	191	1.235	0.2169	+-++	0.999983	10	10561707
cg00067600	191	-1.324	0.1855	----	0.999983	3	34109141
cg00067720	191	0.764	0.4451	+--+	0.999983	5	67521141
cg00067742	191	-0.138	0.89	-++-	0.999983	2	1926888
cg00067758	191	-1.561	0.1185	----	0.999983	6	92185790
cg00067814	191	0.788	0.4304	++++	0.999983	7	134896357
cg00067824	191	2.111	0.03478	--++	0.999983	10	23492914
cg00067884	191	0.003	0.9975	-++-	0.999983	15	63970198
cg00068038	191	0.924	0.3553	++++	0.999983	2	36688564
cg00068153	191	-0.194	0.8462	+-+-	0.999983	1	201028602
cg00068155	191	-0.803	0.4221	----	0.999983	3	131754131
cg00068305	191	-0.424	0.6714	+-+-	0.999983	5	122847680
cg00068408	191	-0.069	0.9447	+++-	0.999983	5	24644878
cg00068412	191	0.192	0.8478	++--	0.999983	1	42506828
cg00068428	191	-0.597	0.5506	---+	0.999983	8	49494724
cg00068433	191	-0.409	0.6824	+-++	0.999983	1	16540130
cg00068810	191	-0.185	0.8532	+++-	0.999983	4	75857963
cg00068909	191	-0.472	0.6366	+-+-	0.999983	4	103938965
cg00069002	191	-1.026	0.305	+-+-	0.999983	1	33772736
cg00069014	191	0.314	0.7538	++--	0.999983	1	14156840
cg00069059	191	-1.001	0.3167	+-+-	0.999983	1	46086861
cg00069242	191	1.365	0.1723	++++	0.999983	14	23450527
cg00069261	191	0.388	0.6979	-+-+	0.999983	16	22386531
cg00069391	191	-0.604	0.5457	+-+-	0.999983	7	3419305
cg00069417	191	-0.806	0.42	-+--	0.999983	16	87874279
cg00069860	191	0.146	0.8841	++--	0.999983	1	44883227
cg00069969	191	-0.631	0.5282	+--+	0.999983	13	33646763
cg00070042	191	-1.071	0.2843	---+	0.999983	9	133308594
cg00070052	191	1.066	0.2864	+-+-	0.999983	9	116171972
cg00070162	191	-1.403	0.1605	----	0.999983	1	91852791
cg00070181	191	0.097	0.9224	+---	0.999983	6	2467820
cg00070235	191	-1.629	0.1034	+---	0.999983	16	1682446
cg00070318	191	-0.403	0.6872	+--+	0.999983	6	166581272
cg00070370	191	-0.235	0.8139	--++	0.999983	15	83439027
cg00070383	191	-0.924	0.3556	---+	0.999983	4	174429374
cg00070460	191	1.131	0.2579	+-++	0.999983	4	1227676
cg00070529	191	-1.424	0.1544	----	0.999983	13	43986655
cg00070680	191	-0.472	0.6371	---+	0.999983	7	137531956
cg00070814	191	-1.22	0.2224	---+	0.999983	10	70715958
cg00070899	191	0.831	0.4062	--++	0.999983	6	34024479
cg00070908	191	0.583	0.5601	++++	0.999983	17	29855433
cg00071012	191	0.285	0.7756	++--	0.999983	15	22442048
cg00071051	191	0.122	0.9026	+-+-	0.999983	6	44222845
cg00071161	191	-0.239	0.8112	+-+-	0.999983	6	44117573
cg00071210	191	-0.573	0.5664	--++	0.999983	6	148736942
cg00071241	191	1.307	0.1911	++++	0.999983	7	41351539
cg00071250	191	0.308	0.7584	+++-	0.999983	1	172628263
cg00071265	191	1.01	0.3123	-+++	0.999983	20	60717158
cg00071360	191	-0.212	0.8322	+-+-	0.999983	20	37350793
cg00071381	191	-1.17	0.2419	--+-	0.999983	1	119910574
cg00071442	191	-0.264	0.7915	--+-	0.999983	14	64805784
cg00071618	191	-0.446	0.6553	+-+-	0.999983	16	87645667
cg00071658	191	0.235	0.8142	+-+-	0.999983	13	72408747
cg00071727	191	0.506	0.6129	++++	0.999983	13	98869894
cg00071887	191	-1.034	0.3014	+---	0.999983	15	74218529
cg00071950	191	0.272	0.7859	+-++	0.999983	4	10020882
cg00071984	191	-1.559	0.119	----	0.999983	3	60617504
cg00071998	191	0.284	0.7762	++--	0.999983	6	31708121
cg00072369	191	-0.012	0.9908	+-+-	0.999983	5	52405845
cg00072407	191	-0.119	0.9052	+-+-	0.999983	19	12887524
cg00072426	191	0.052	0.9583	+++-	0.999983	16	86592512
cg00072675	191	0.36	0.719	+-++	0.999983	1	56942628
cg00072689	191	-0.524	0.6004	+-+-	0.999983	17	46681111
cg00072720	191	-0.62	0.5351	+-+-	0.999983	17	7165831
cg00072957	191	-0.938	0.3483	+-+-	0.999983	8	48573717
cg00073003	191	1.155	0.248	+-++	0.999983	13	112724583
cg00073010	191	0.079	0.9369	+---	0.999983	17	17627194
cg00073090	191	0.54	0.5893	+-++	0.999983	19	1265879
cg00073244	191	-1.062	0.2883	----	0.999983	1	3529108
cg00073460	191	0.785	0.4324	++++	0.999983	6	149806502
cg00073543	191	-0.085	0.9323	+---	0.999983	1	38941882
cg00073650	191	0.136	0.8917	+++-	0.999983	16	88922166
cg00073713	191	0.218	0.8278	+-+-	0.999983	7	97800932
cg00073716	191	-0.258	0.796	+++-	0.999983	7	2281329
cg00073780	191	-0.964	0.3351	-+--	0.999983	6	122931415
cg00073794	191	-0.235	0.814	+++-	0.999983	2	30041338
cg00073837	191	-0.596	0.5515	-++-	0.999983	2	223177008
cg00074086	191	-3.228	0.001247	----	0.999983	7	4901785
cg00074145	191	0.629	0.5296	+-++	0.999983	15	53075505
cg00074184	191	0.466	0.6411	+++-	0.999983	1	116519323
cg00074313	191	0.208	0.835	-++-	0.999983	2	179371342
cg00074348	191	0.383	0.7014	+++-	0.999983	11	57006273
cg00074365	191	0.15	0.8811	++--	0.999983	2	64088479
cg00074415	191	-1.546	0.1221	----	0.999983	10	114609720
cg00074746	191	-0.169	0.8657	+---	0.999983	6	116781794
cg00074818	191	0.691	0.4893	+-++	0.999983	8	8560427
cg00075103	191	-1.231	0.2183	+---	0.999983	3	176295392
cg00075123	191	-0.353	0.7244	+-+-	0.999983	3	72786960
cg00075204	191	0.599	0.549	+-++	0.999983	5	174905343
cg00075467	191	-0.452	0.6516	++--	0.999983	2	9983094
cg00075507	191	0.342	0.7321	+++-	0.999983	17	26708226
cg00075589	191	2.182	0.02914	++++	0.999983	2	219524515
cg00075608	191	0.317	0.7514	-+++	0.999983	5	64770553
cg00075615	191	-0.094	0.9254	-++-	0.999983	16	72827803
cg00075620	191	-0.973	0.3304	+-+-	0.999983	2	137180506
cg00075634	191	-0.157	0.8756	--+-	0.999983	4	185940595
cg00075698	191	0.597	0.5502	+-++	0.999983	6	15520937
cg00075768	191	-0.217	0.8283	---+	0.999983	13	31040106
cg00075920	191	1.494	0.1352	++++	0.999983	5	177026190
cg00075956	191	0.835	0.4035	+-++	0.999983	10	1726078
cg00075975	191	-0.906	0.365	+-+-	0.999983	1	230491641
cg00076307	191	-0.828	0.4077	--+-	0.999983	5	128300967
cg00076313	191	-0.737	0.4609	+-+-	0.999983	7	1748610
cg00076325	191	-1.811	0.07015	++--	0.999983	2	172974630
cg00076353	191	0.533	0.594	++--	0.999983	20	442752
cg00076487	191	0.635	0.5257	+++-	0.999983	2	133036935
cg00076497	191	-1.545	0.1223	--+-	0.999983	7	126891621
cg00076538	191	0.666	0.5056	+--+	0.999983	5	38257555
cg00076555	191	0.799	0.4242	+-++	0.999983	3	49705435
cg00076645	191	-0.347	0.7288	----	0.999983	5	171711562
cg00076653	191	-0.755	0.45	+---	0.999983	4	15341878
cg00076774	191	-0.134	0.8932	--+-	0.999983	2	45016971
cg00076797	191	0.672	0.5015	+--+	0.999983	1	111022914
cg00076880	191	-0.658	0.5103	--+-	0.999983	6	167717196
cg00076998	191	0.989	0.3225	++--	0.999983	3	138553170
cg00077281	191	-0.075	0.9403	--++	0.999983	15	58840596
cg00077285	191	0.838	0.4021	+-++	0.999983	15	37427791
cg00077312	191	-1.233	0.2178	+---	0.999983	9	140311020
cg00077426	191	-0.93	0.3524	+---	0.999983	5	463550
cg00077450	191	-0.125	0.9008	--+-	0.999983	2	239361948
cg00077457	191	0.058	0.9534	-+-+	0.999983	1	90460000
cg00077477	191	1.688	0.0914	++++	0.999983	5	159305492
cg00077547	191	0.115	0.9088	-++-	0.999983	10	63170372
cg00077566	191	-0.405	0.6857	--++	0.999983	6	146051934
cg00077606	191	-0.828	0.4078	--+-	0.999983	5	37248894
cg00077838	191	0.099	0.9209	+-+-	0.999983	22	47020733
cg00077877	191	0.37	0.7117	-++-	0.999983	8	131414474
cg00077904	191	-1.697	0.08967	----	0.999983	5	151078909
cg00078025	191	-0.024	0.9811	---+	0.999983	9	117159975
cg00078085	191	0.498	0.6186	+-+-	0.999983	3	8810592
cg00078194	191	0.281	0.7784	-+-+	0.999983	11	46402949
cg00078221	191	-0.201	0.8406	---+	0.999983	5	139927754
cg00078245	191	-0.373	0.7089	+-+-	0.999983	12	53579063
cg00078259	191	-1.06	0.2891	--+-	0.999983	6	2656232
cg00078270	191	-0.39	0.6963	--+-	0.999983	7	2005255
cg00078299	191	0.199	0.8419	+-+-	0.999983	8	124284379
cg00078318	191	-0.384	0.7011	--+-	0.999983	2	5837429
cg00078334	191	0.877	0.3803	--++	0.999983	16	55513961
cg00078348	191	0.045	0.9641	-+--	0.999983	11	113845487
cg00078456	191	1.12	0.2628	+-++	0.999983	1	1564422
cg00078746	191	-0.505	0.6133	+-+-	0.999983	14	91700401
cg00078857	191	-1.35	0.177	+---	0.999983	8	49426532
cg00078861	191	-0.198	0.8431	--+-	0.999983	5	154429562
cg00078968	191	0.18	0.8575	+--+	0.999983	1	228225659
cg00078996	191	0.289	0.7722	+--+	0.999983	12	132293329
cg00079023	191	-0.07	0.9442	+-+-	0.999983	5	139492535
cg00079056	191	0.211	0.8331	+-+-	0.999983	9	33239641
cg00079216	191	0.212	0.8322	+--+	0.999983	12	6716557
cg00079219	191	0.108	0.9142	-++-	0.999983	12	54360131
cg00079302	191	-0.956	0.3388	+---	0.999983	19	1439985
cg00079388	191	0.497	0.619	+++-	0.999983	2	187355319
cg00079485	191	0.498	0.6185	+-+-	0.999983	17	21320915
cg00079551	191	-1.095	0.2737	---+	0.999983	2	40001222
cg00079598	191	0.679	0.497	+-++	0.999983	11	123676903
cg00079638	191	0.172	0.8635	---+	0.999983	15	45003652
cg00079785	191	-0.657	0.5111	++--	0.999983	8	48172764
cg00080012	191	-0.853	0.3935	+-+-	0.999983	11	85955689
cg00080059	191	-0.091	0.9278	+-+-	0.999983	20	61568856
cg00080060	191	0.318	0.7508	+-+-	0.999983	7	3990670
cg00080068	191	0.021	0.9835	--+-	0.999983	2	242929202
cg00080081	191	0.702	0.483	--++	0.999983	17	33701776
cg00080118	191	-2.09	0.0366	----	0.999983	6	31126173
cg00080123	191	-0.731	0.4645	+---	0.999983	5	176853446
cg00080125	191	0.502	0.6154	+-++	0.999983	17	59490613
cg00080148	191	-0.793	0.4277	---+	0.999983	22	44205183
cg00080252	191	-0.002	0.9981	+-++	0.999983	8	117948764
cg00080312	191	-0.41	0.6816	--+-	0.999983	3	45730181
cg00080333	191	0.342	0.7327	+-++	0.999983	4	184492770
cg00080423	191	1.555	0.1199	++++	0.999983	5	1144950
cg00080706	191	0.639	0.5227	+-++	0.999983	14	69725831
cg00080972	191	-0.801	0.4229	+++-	0.999983	5	178986291
cg00081019	191	-0.265	0.7913	++--	0.999983	1	243658800
cg00081084	191	0.488	0.6258	+-+-	0.999983	19	36612722
cg00081087	191	-0.004	0.9965	--++	0.999983	7	34873912
cg00081251	191	0.539	0.5897	+--+	0.999983	1	45965679
cg00081324	191	-1.511	0.1308	----	0.999983	17	48201233
cg00081347	191	-0.649	0.5163	+---	0.999983	17	78188837
cg00081404	191	-1.445	0.1486	----	0.999983	2	106957722
cg00081439	191	0.293	0.7694	+-++	0.999983	10	743761
cg00081445	191	-0.6	0.5486	++--	0.999983	6	160941119
cg00081574	191	-1.059	0.2894	+---	0.999983	2	222437836
cg00081666	191	-1.082	0.2794	+--+	0.999983	6	83777345
cg00081714	191	-1.071	0.2843	+---	0.999983	5	116306180
cg00081729	191	-1.136	0.2559	+---	0.999983	1	240656737
cg00081827	191	-0.963	0.3354	+-+-	0.999983	2	24396224
cg00081919	191	-0.131	0.8962	--++	0.999983	2	43187471
cg00081935	191	0.266	0.7899	++--	0.999983	12	3186906
cg00081975	191	0.975	0.3296	-+-+	0.999983	17	48712370
cg00082140	191	0.948	0.3431	+-++	0.999983	5	179816766
cg00082178	191	1.126	0.2603	+-++	0.999983	6	169625414
cg00082182	191	-0.217	0.8284	+---	0.999983	1	93914865
cg00082235	191	-0.431	0.6667	+-+-	0.999983	12	6664536
cg00082285	191	-1.914	0.05558	+---	0.999983	1	1097270
cg00082384	191	-0.86	0.39	--+-	0.999983	3	52516316
cg00082411	191	-1.142	0.2533	+---	0.999983	7	99034370
cg00082426	191	-0.661	0.5085	---+	0.999983	2	61763737
cg00082491	191	0.632	0.5275	+--+	0.999983	6	31633028
cg00082497	191	-0.759	0.4478	----	0.999983	1	32802133
cg00082656	191	-0.642	0.5206	-++-	0.999983	7	104943515
cg00082713	191	0.626	0.5312	+++-	0.999983	3	44038484
cg00082770	191	0.685	0.4934	+-++	0.999983	2	200332739
cg00082833	191	0.706	0.4805	+--+	0.999983	16	1561275
cg00082874	191	0.057	0.9546	+-+-	0.999983	20	44660920
cg00082897	191	0.062	0.9509	+++-	0.999983	22	50967392
cg00082912	191	-0.387	0.6991	-+-+	0.999983	17	52194268
cg00083018	191	0.084	0.933	+--+	0.999983	6	101840329
cg00083042	191	-0.276	0.7829	--+-	0.999983	10	30404617
cg00083046	191	-0.072	0.9423	-++-	0.999983	2	175204844
cg00083072	191	-0.734	0.463	+---	0.999983	11	65415190
cg00083188	191	1.124	0.2611	-+++	0.999983	10	79314844
cg00083194	191	-1.525	0.1272	--+-	0.999983	12	32832920
cg00083206	191	-0.163	0.8706	+---	0.999983	6	110721305
cg00083223	191	0.487	0.6259	+-+-	0.999983	13	112606342
cg00083262	191	0.446	0.6557	+--+	0.999983	1	157125526
cg00083265	191	-0.467	0.6402	--+-	0.999983	7	4820880
cg00083359	191	-1.056	0.2909	+---	0.999983	8	144676110
cg00083399	191	-0.733	0.4634	--+-	0.999983	16	86565980
cg00083535	191	-0.115	0.9083	+--+	0.999983	8	140871048
cg00083596	191	-0.226	0.8216	-+-+	0.999983	7	3996856
cg00083616	191	-0.744	0.4567	+-+-	0.999983	19	35981371
cg00083659	191	0.522	0.6014	-+++	0.999983	22	37404577
cg00083685	191	1.055	0.2916	+++-	0.999983	21	43767586
cg00083765	191	0.495	0.6203	+-+-	0.999983	8	144923196
cg00083790	191	-0.698	0.485	+-++	0.999983	12	132944010
cg00083801	191	0.309	0.7576	+-+-	0.999983	17	4448531
cg00083833	191	-0.79	0.4293	--+-	0.999983	16	50583273
cg00083937	191	0.118	0.9063	--+-	0.999983	22	51039805
cg00083993	191	0.5	0.6174	+++-	0.999983	5	146133678
cg00084019	191	-0.529	0.5966	+---	0.999983	7	176739
cg00084094	191	0.021	0.9835	+++-	0.999983	12	109096204
cg00084184	191	0.025	0.9802	+---	0.999983	4	10019009
cg00084202	191	-1.462	0.1437	--+-	0.999983	8	143360290
cg00084347	191	-0.86	0.3897	+---	0.999983	12	124393913
cg00084398	191	1.142	0.2536	++++	0.999983	6	43249983
cg00084432	191	-2.444	0.01452	----	0.999983	13	36944471
cg00084435	191	1.378	0.1682	+++-	0.999983	5	195276
cg00084577	191	-0.227	0.82	---+	0.999983	16	30721139
cg00084643	191	1.304	0.1922	++++	0.999983	5	125936116
cg00084687	191	0.131	0.896	+--+	0.999983	7	92076896
cg00084720	191	0.456	0.6487	-+-+	0.999983	8	94527855
cg00084798	191	-0.522	0.6014	+-+-	0.999983	8	142841965
cg00085013	191	-0.692	0.4886	+-+-	0.999983	3	14871570
cg00085029	191	-0.31	0.7566	+++-	0.999983	11	36398393
cg00085061	191	-0.826	0.4087	+---	0.999983	21	43161624
cg00085123	191	-0.998	0.3185	---+	0.999983	2	8723906
cg00085256	191	0.357	0.7211	-++-	0.999983	2	218251446
cg00085281	191	-0.203	0.8389	--+-	0.999983	7	2055099
cg00085370	191	0.743	0.4575	-++-	0.999983	5	1855960
cg00085403	191	1.056	0.291	-+++	0.999983	1	144932207
cg00085416	191	-0.123	0.9021	---+	0.999983	8	74660265
cg00085430	191	-0.113	0.9103	--+-	0.999983	17	3031874
cg00085434	191	-0.013	0.9897	++--	0.999983	11	14927489
cg00085438	191	-0.842	0.3996	+-+-	0.999983	3	152049980
cg00085448	191	0.098	0.9221	+-++	0.999983	12	113416442
cg00085486	191	-2.122	0.0338	+---	0.999983	7	84812539
cg00085493	191	2.115	0.03442	+-++	0.999983	1	208040203
cg00085619	191	1.004	0.3152	--++	0.999983	7	155252748
cg00085732	191	-0.53	0.5964	+-+-	0.999983	17	26800820
cg00085747	191	0.668	0.504	+-+-	0.999983	17	3764113
cg00085790	191	-0.53	0.5963	+-+-	0.999983	1	211722100
cg00085830	191	-0.297	0.7666	-++-	0.999983	1	182808254
cg00086113	191	0.358	0.7203	+-+-	0.999983	15	75760823
cg00086171	191	-0.308	0.7579	+---	0.999983	12	56269767
cg00086243	191	-0.16	0.8728	--+-	0.999983	1	1142405
cg00086266	191	-0.532	0.5944	+-+-	0.999983	1	1242895
cg00086334	191	-0.26	0.7946	+-+-	0.999983	16	88904832
cg00086488	191	-0.789	0.4304	----	0.999983	13	113648882
cg00086493	191	-0.445	0.6566	+++-	0.999983	19	51535348
cg00086577	191	0.636	0.5249	+-++	0.999983	6	32122894
cg00086670	191	1.721	0.08525	+-++	0.999983	10	104629122
cg00086710	191	1.751	0.07988	+-++	0.999983	4	89204074
cg00086809	191	0.048	0.9619	+-+-	0.999983	16	640354
cg00086871	191	0.627	0.5305	+++-	0.999983	4	6988644
cg00087023	191	-1.299	0.194	--+-	0.999983	16	2812825
cg00087067	191	1.255	0.2093	+-++	0.999983	5	5265509
cg00087073	191	-0.96	0.3371	--+-	0.999983	2	71225672
cg00087153	191	-0.132	0.8952	+-+-	0.999983	2	48756079
cg00087244	191	-1.484	0.1378	----	0.999983	7	74042487
cg00087273	191	-0.89	0.3737	+---	0.999983	1	17386292
cg00087274	191	0.097	0.9227	+-+-	0.999983	3	124856760
cg00087316	191	0.502	0.6153	+-++	0.999983	4	180978709
cg00087368	191	1.26	0.2078	++++	0.999983	6	100896392
cg00087417	191	1.372	0.17	++++	0.999983	6	35887678
cg00087420	191	0.231	0.8171	+-++	0.999983	1	34090941
cg00087425	191	1.098	0.2722	++-+	0.999983	7	22766829
cg00087482	191	0.57	0.5686	+++-	0.999983	7	99800121
cg00087546	191	0.578	0.5632	+--+	0.999983	1	3308286
cg00087568	191	-0.323	0.7468	+-+-	0.999983	16	560280
cg00087645	191	-0.327	0.7438	+---	0.999983	6	157040279
cg00087728	191	-0.075	0.9402	--++	0.999983	6	33385262
cg00087799	191	-0.646	0.5181	++--	0.999983	19	4831891
cg00087884	191	0.16	0.8732	+-+-	0.999983	1	6525551
cg00087963	191	-0.281	0.7788	+-++	0.999983	16	51169437
cg00087971	191	-0.867	0.3857	---+	0.999983	6	52225096
cg00088007	191	0.851	0.3946	+++-	0.999983	8	41504566
cg00088026	191	-1.518	0.129	---+	0.999983	12	117628347
cg00088033	191	-0.886	0.3754	--+-	0.999983	17	35969707
cg00088042	191	0.348	0.7278	++-+	0.999983	10	103892309
cg00088079	191	-0.82	0.4123	+---	0.999983	6	16622634
cg00088080	191	0.002	0.9983	+-+-	0.999983	1	212861809
cg00088130	191	-0.284	0.7766	+++-	0.999983	3	137482267
cg00088148	191	-1.414	0.1574	----	0.999983	2	27344405
cg00088183	191	-1.505	0.1323	----	0.999983	1	91185168
cg00088299	191	0.48	0.631	+-++	0.999983	4	2538934
cg00088428	191	-0.537	0.5915	-+-+	0.999983	6	112668522
cg00088464	191	1.53	0.126	--++	0.999983	3	128780893
cg00088507	191	-0.77	0.4411	--++	0.999983	15	29499242
cg00088688	191	-0.184	0.8543	--++	0.999983	6	167560504
cg00088691	191	-2.422	0.01545	----	0.999983	16	12620513
cg00088797	191	1.867	0.06191	+-++	0.999983	3	12976288
cg00088844	191	-1.014	0.3105	+---	0.999983	12	52317349
cg00088880	191	-0.154	0.8779	+++-	0.999983	7	115849793
cg00088885	191	-1.13	0.2585	--+-	0.999983	4	88896634
cg00088916	191	-0.171	0.8642	+-+-	0.999983	16	78011694
cg00089091	191	0.378	0.7054	+++-	0.999983	2	115919950
cg00089101	191	0.562	0.5741	+++-	0.999983	2	98612552
cg00089154	191	0.073	0.9414	--++	0.999983	16	57352732
cg00089214	191	0.131	0.8961	+-+-	0.999983	12	132516068
cg00089224	191	0.135	0.8923	+++-	0.999983	5	134369116
cg00089314	191	-0.219	0.8266	+-++	0.999983	5	135169284
cg00089353	191	1.437	0.1507	++++	0.999983	3	160473693
cg00089372	191	-1.119	0.263	+--+	0.999983	1	156469964
cg00089384	191	-1.302	0.1929	+-+-	0.999983	15	51972699
cg00089453	191	0.825	0.4094	+-++	0.999983	5	150003037
cg00089464	191	1.35	0.177	++++	0.999983	6	29717223
cg00089486	191	-0.447	0.6549	-++-	0.999983	3	157816330
cg00089512	191	-1.01	0.3127	+---	0.999983	1	2288167
cg00089528	191	-0.2	0.8412	++--	0.999983	5	180609278
cg00089550	191	-0.053	0.9581	+-+-	0.999983	11	57267181
cg00089695	191	-0.051	0.9592	+---	0.999983	9	101746445
cg00089719	191	-0.217	0.8285	+-+-	0.999983	5	54527320
cg00089798	191	-1.264	0.2063	----	0.999983	12	62585204
cg00089814	191	0.796	0.4262	+-++	0.999983	3	72641008
cg00089821	191	0.116	0.9074	+++-	0.999983	6	170807096
cg00089823	191	0.198	0.8434	+-++	0.999983	5	1932098
cg00089864	191	-0.536	0.5921	+++-	0.999983	15	65055305
cg00089915	191	0.013	0.9898	+-+-	0.999983	1	66999684
cg00089945	191	-0.383	0.7015	++--	0.999983	1	222816858
cg00089966	191	-0.013	0.9899	+-+-	0.999983	5	159340430
cg00090091	191	0.564	0.5727	+---	0.999983	13	107036741
cg00090103	191	-0.967	0.3337	+---	0.999983	1	155920763
cg00090135	191	-0.547	0.5845	--+-	0.999983	5	7848160
cg00090147	191	-0.589	0.5562	-++-	0.999983	8	11562367
cg00090197	191	-0.874	0.3823	--+-	0.999983	1	43738732
cg00090261	191	0.665	0.506	+-++	0.999983	8	101118548
cg00090265	191	-1.385	0.1659	---+	0.999983	12	133140305
cg00090282	191	-0.31	0.7563	--+-	0.999983	3	21761217
cg00090309	191	-0.108	0.9139	++--	0.999983	7	156832367
cg00090338	191	0.141	0.8877	-+++	0.999983	19	32835826
cg00090431	191	-0.17	0.8649	+--+	0.999983	2	241853101
cg00090452	191	0.268	0.7891	+-+-	0.999983	12	111253413
cg00090521	191	0.96	0.3371	+++-	0.999983	15	27959995
cg00090609	191	0.091	0.9272	+-+-	0.999983	12	108155279
cg00090619	191	0.433	0.6649	+-++	0.999983	6	33160286
cg00090674	191	-0.277	0.782	+-+-	0.999983	22	50446678
cg00090731	191	-0.117	0.9068	+-+-	0.999983	4	26862057
cg00090737	191	0.718	0.4731	+-++	0.999983	10	135000089
cg00090764	191	-0.832	0.4055	--+-	0.999983	1	2259065
cg00090767	191	0.228	0.82	+++-	0.999983	14	65569376
cg00090787	191	0.849	0.396	+-+-	0.999983	15	66795345
cg00090813	191	-0.358	0.7206	+-+-	0.999983	16	71674798
cg00090865	191	0.028	0.9774	+++-	0.999983	3	43663694
cg00090936	191	0.116	0.9078	+-+-	0.999983	3	69592090
cg00091004	191	-0.526	0.5989	--+-	0.999983	1	203455289
cg00091044	191	-0.373	0.7091	---+	0.999983	6	30689640
cg00091060	191	0.531	0.5955	+-++	0.999983	19	57922082
cg00091064	191	-0.285	0.7759	+-+-	0.999983	6	41376604
cg00091146	191	-0.458	0.6467	+-+-	0.999983	8	1050972
cg00091162	191	-1.506	0.132	----	0.999983	1	167906284
cg00091285	191	-0.833	0.4046	---+	0.999983	1	98511031
cg00091302	191	-0.447	0.6547	--+-	0.999983	1	182602986
cg00091349	191	0.392	0.6951	-++-	0.999983	3	151048406
cg00091483	191	-0.568	0.5703	++--	0.999983	12	118574757
cg00091569	191	0.6	0.5483	++++	0.999983	3	40428383
cg00091589	191	-0.434	0.6644	--+-	0.999983	16	87753704
cg00091596	191	-0.333	0.739	+-+-	0.999983	15	98503803
cg00091633	191	-0.516	0.606	---+	0.999983	3	120170383
cg00091693	191	-0.142	0.8869	--+-	0.999983	17	39041602
cg00091742	191	1.027	0.3043	--++	0.999983	7	23796949
cg00091760	191	-0.114	0.9092	+-+-	0.999983	10	124131072
cg00091781	191	-0.485	0.6276	--+-	0.999983	15	40886101
cg00091953	191	0.605	0.5451	--++	0.999983	4	143326541
cg00091960	191	-0.802	0.4226	-+--	0.999983	7	126829514
cg00092235	191	0.682	0.4953	+-++	0.999983	17	70154920
cg00092273	191	-0.183	0.8545	+-+-	0.999983	8	124780287
cg00092287	191	1.411	0.1584	-+++	0.999983	2	152146295
cg00092309	191	-0.384	0.7006	++--	0.999983	4	185934797
cg00092389	191	0.108	0.9143	+--+	0.999983	16	27561478
cg00092400	191	-0.107	0.9147	+-++	0.999983	12	51788285
cg00092443	191	-0.184	0.8537	+-+-	0.999983	20	46578370
cg00092518	191	0.941	0.3468	+-++	0.999983	13	50070550
cg00092551	191	-0.291	0.7712	+--+	0.999983	7	127371565
cg00092644	191	0.133	0.8939	--++	0.999983	1	95360379
cg00092682	191	0.113	0.9101	+-+-	0.999983	6	122727427
cg00092711	191	-0.398	0.6908	+-+-	0.999983	21	47850317
cg00092821	191	-1.015	0.3102	+-+-	0.999983	6	46047619
cg00092967	191	-0.293	0.7692	-++-	0.999983	7	151000789
cg00092992	191	-0.559	0.5761	--+-	0.999983	1	33596100
cg00093058	191	-0.338	0.7352	--+-	0.999983	16	717932
cg00093080	191	-0.592	0.5542	--+-	0.999983	12	117421224
cg00093087	191	-0.143	0.8865	+-+-	0.999983	12	50344548
cg00093095	191	3.016	0.002564	++++	0.999983	17	76481380
cg00093099	191	-0.253	0.7999	+-+-	0.999983	18	2849071
cg00093149	191	0.07	0.9443	-++-	0.999983	12	12337461
cg00093177	191	0.103	0.9183	+-+-	0.999983	17	37185495
cg00093433	191	1.249	0.2115	+-++	0.999983	16	85981310
cg00093436	191	0.985	0.3244	+-++	0.999983	1	36172279
cg00093478	191	0.598	0.5499	+-++	0.999983	13	112996967
cg00093544	191	0.602	0.5469	+-++	0.999983	22	30901640
cg00093643	191	-0.422	0.6734	+++-	0.999983	15	44579510
cg00093686	191	0.6	0.5486	+-++	0.999983	12	115131142
cg00093688	191	0.232	0.8168	+-++	0.999983	9	140113369
cg00093695	191	-0.233	0.8158	+-+-	0.999983	3	122629793
cg00093815	191	0.949	0.3428	+-++	0.999983	8	29953478
cg00093851	191	-0.428	0.6688	--+-	0.999983	7	123195258
cg00093890	191	-1.106	0.2688	----	0.999983	4	106817692
cg00093956	191	-0.272	0.7854	+-+-	0.999983	12	107372431
cg00093971	191	-0.452	0.6513	--+-	0.999983	3	51907586
cg00094006	191	0.407	0.6839	--++	0.999983	1	47976007
cg00094036	191	-0.284	0.7764	---+	0.999983	12	72057474
cg00094063	191	0.85	0.3951	+-++	0.999983	16	66913816
cg00094095	191	0.573	0.5664	++-+	0.999983	1	203834696
cg00094155	191	1.29	0.1972	+-++	0.999983	22	51021438
cg00094255	191	0.253	0.8001	+-+-	0.999983	6	164092410
cg00094256	191	0.257	0.7975	+++-	0.999983	4	25378438
cg00094303	191	-1.012	0.3117	----	0.999983	16	65039041
cg00094487	191	0.335	0.7378	+-+-	0.999983	15	65255928
cg00094585	191	-0.152	0.8794	+-+-	0.999983	1	53631322
cg00094595	191	0.363	0.7166	+++-	0.999983	12	91775374
cg00094734	191	-2.02	0.04343	----	0.999983	2	96830479
cg00094735	191	0.428	0.6687	+-+-	0.999983	5	1949198
cg00094739	191	-0.839	0.4014	+-+-	0.999983	17	77179999
cg00094744	191	0.059	0.9532	+-++	0.999983	2	239927431
cg00094751	191	0.15	0.8806	--++	0.999983	7	99692902
cg00094817	191	0.478	0.6325	-++-	0.999983	10	35464482			NA				NA
cg00094851	191	-0.162	0.8711	--+-	0.999983	2	26205706
cg00094858	191	-1.524	0.1276	----	0.999983	19	49623089
cg00094898	191	0.044	0.9653	+-+-	0.999983	16	55365950
cg00094901	191	-1.394	0.1635	---+	0.999983	6	31670595
cg00094913	191	1.05	0.2939	+-++	0.999983	3	194120949
cg00094943	191	-0.14	0.8885	+-+-	0.999983	7	150093059
cg00095018	191	0.017	0.9864	+-+-	0.999983	6	36101338
cg00095165	191	-0.24	0.81	+---	0.999983	18	47825241
cg00095259	191	0.039	0.9688	--++	0.999983	18	59218797
cg00095276	191	1.672	0.09444	+-++	0.999983	5	1068111
cg00095326	191	-1.758	0.07876	--+-	0.999983	1	228940949
cg00095333	191	-1.27	0.204	--+-	0.999983	17	70172535
cg00095396	191	0.054	0.9566	+++-	0.999983	16	87722219
cg00095431	191	-1.477	0.1397	+---	0.999983	2	67775781
cg00095463	191	0.423	0.6725	+-+-	0.999983	12	99038235
cg00095493	191	-0.157	0.8756	+-+-	0.999983	20	34130037
cg00095523	191	0.043	0.9658	+-+-	0.999983	12	115105485
cg00095526	191	-0.717	0.4732	+-+-	0.999983	1	201081686
cg00095608	191	-1.26	0.2076	++--	0.999983	10	130010356
cg00095629	191	1.476	0.1398	+-++	0.999983	6	168811070
cg00095674	191	-2.235	0.02541	+---	0.999983	1	150122654
cg00095678	191	-0.148	0.8821	+-+-	0.999983	11	120196371
cg00095688	191	-0.471	0.6379	--++	0.999983	1	2003864
cg00095728	191	-0.183	0.8545	+-+-	0.999983	2	176976081
cg00095772	191	-0.914	0.3605	--++	0.999983	2	1050773
cg00095846	191	-0.591	0.5548	+-+-	0.999983	5	139551088
cg00095859	191	1.071	0.2841	-+++	0.999983	7	1336729
cg00095918	191	-0.392	0.6949	+--+	0.999983	7	2269822
cg00095930	191	-0.894	0.3715	+---	0.999983	12	109569116
cg00095936	191	-0.534	0.5932	---+	0.999983	3	154039997
cg00095976	191	-0.556	0.5783	+---	0.999983	6	118228060
cg00096039	191	0.576	0.5645	+-+-	0.999983	15	25650950
cg00096065	191	0.18	0.8574	+-+-	0.999983	5	150034405
cg00096104	191	0.278	0.7807	+-++	0.999983	13	100547897
cg00096106	191	0.28	0.7798	++--	0.999983	5	100176809
cg00096307	191	-0.514	0.6076	--+-	0.999983	2	106761754
cg00096328	191	0.491	0.6234	+-++	0.999983	3	41200046
cg00096418	191	-0.553	0.5802	--+-	0.999983	16	65910068
cg00096419	191	0.248	0.8043	-+++	0.999983	3	9994967
cg00096536	191	0.64	0.5223	+--+	0.999983	4	154711906
cg00096603	191	-1.396	0.1627	----	0.999983	4	95572122
cg00096810	191	-1.217	0.2235	----	0.999983	5	178753432
cg00096845	191	-0.228	0.8198	+---	0.999983	11	3400610
cg00096922	191	0.044	0.9651	--++	0.999983	7	96654185
cg00096979	191	0.334	0.7383	-++-	0.999983	16	2116141
cg00097038	191	0.548	0.5837	--+-	0.999983	1	197382771
cg00097088	191	-0.544	0.5864	+--+	0.999983	4	2627246
cg00097144	191	0.167	0.8671	--++	0.999983	4	39321307
cg00097146	191	0.064	0.9491	++--	0.999983	2	45171818
cg00097225	191	0.386	0.6995	+++-	0.999983	10	65389215
cg00097228	191	0.866	0.3867	+++-	0.999983	1	63783167
cg00097282	191	-0.673	0.5011	+---	0.999983	7	5633595
cg00097357	191	2.21	0.02711	++++	0.999983	12	33591336
cg00097384	191	-1.417	0.1566	---+	0.999983	16	29703459
cg00097450	191	-0.49	0.6245	+---	0.999983	17	78473077
cg00097452	191	0.284	0.7766	-+++	0.999983	1	211306365
cg00097518	191	-0.412	0.6803	--+-	0.999983	6	139115476
cg00097536	191	-0.319	0.7496	+-+-	0.999983	2	43454476
cg00097539	191	0.073	0.9419	+-++	0.999983	10	101946149
cg00097550	191	0.161	0.8724	+-+-	0.999983	22	38821039
cg00097573	191	0.032	0.9745	+--+	0.999983	1	202830495
cg00097619	191	0.186	0.8523	+-+-	0.999983	3	49942096
cg00097626	191	0.192	0.8481	--++	0.999983	1	205782249
cg00097639	191	1.104	0.2694	++++	0.999983	21	43157461
cg00097794	191	-0.155	0.8768	+---	0.999983	12	51442472
cg00097800	191	1.229	0.2192	+-++	0.999983	2	46593258
cg00097940	191	1.492	0.1356	-+++	0.999983	3	197476561
cg00098029	191	0.878	0.3799	+-++	0.999983	4	187984506
cg00098063	191	-0.356	0.7217	+---	0.999983	6	31866020
cg00098144	191	-0.345	0.7304	+-+-	0.999983	4	13525235
cg00098162	191	-0.076	0.9393	-++-	0.999983	10	90619573
cg00098239	191	-0.939	0.3476	--+-	0.999983	19	7599173
cg00098280	191	0.077	0.9388	+-+-	0.999983	18	29523426
cg00098286	191	-0.305	0.7607	--+-	0.999983	10	118404628
cg00098304	191	-0.523	0.6013	+---	0.999983	15	93579369
cg00098336	191	-0.239	0.8114	--+-	0.999983	1	39273267
cg00098553	191	-0.083	0.9338	--+-	0.999983	13	114897502
cg00098673	191	0.008	0.9935	++-+	0.999983	15	64385603
cg00098693	191	-1.013	0.3109	+---	0.999983	1	185703201
cg00098718	191	1.396	0.1626	+++-	0.999983	15	81072600
cg00098750	191	-0.746	0.4557	--+-	0.999983	16	23727847
cg00098819	191	-1.631	0.1029	---+	0.999983	6	168615442
cg00099017	191	-0.058	0.9536	+-+-	0.999983	16	7258022
cg00099091	191	-0.178	0.8586	-++-	0.999983	16	776809
cg00099216	191	0.427	0.6694	++--	0.999983	1	33430567
cg00099240	191	-0.877	0.3803	+-+-	0.999983	22	33454632
cg00099306	191	-0.508	0.6118	+---	0.999983	17	49247217
cg00099383	191	-1.358	0.1746	---+	0.999983	6	168633917
cg00099393	191	-0.189	0.8504	+-+-	0.999983	7	157361621
cg00099427	191	0.642	0.5209	--++	0.999983	1	159870134
cg00099441	191	-1.668	0.09534	----	0.999983	2	11264766
cg00099519	191	0.877	0.3803	++++	0.999983	5	195698
cg00099602	191	-0.823	0.4107	+---	0.999983	6	87993447
cg00099766	191	1.303	0.1924	+-++	0.999983	6	90120705
cg00099768	191	1.534	0.125	++++	0.999983	1	175162136
cg00099835	191	1.92	0.0549	++++	0.999983	2	97427033
cg00099869	191	0.652	0.5146	+++-	0.999983	10	52751764
cg00099976	191	-0.006	0.9951	-+--	0.999983	13	26625273
cg00100012	191	-0.572	0.5671	--+-	0.999983	20	37302983
cg00100399	191	-0.242	0.8085	+-++	0.999983	7	48075844
cg00100420	191	0.697	0.486	+-++	0.999983	4	106009831
cg00100440	191	0.498	0.6183	+++-	0.999983	12	78882426
cg00100703	191	0.551	0.5816	+-+-	0.999983	17	33514885
cg00100762	191	-0.5	0.6169	+-+-	0.999983	1	204034928
cg00100800	191	-0.216	0.8292	+---	0.999983	9	109625179
cg00100948	191	-0.432	0.6657	+---	0.999983	3	186382460
cg00101118	191	-1.252	0.2106	+---	0.999983	1	51701740
cg00101154	191	1.839	0.06589	-+++	0.999983	16	420108
cg00101227	191	0.046	0.9633	--+-	0.999983	1	161280266
cg00101260	191	0.648	0.517	+++-	0.999983	17	53426657
cg00101287	191	0.451	0.6521	+++-	0.999983	5	956343
cg00101350	191	-0.792	0.4285	++--	0.999983	22	39883192
cg00101457	191	-0.101	0.9198	+--+	0.999983	10	11246612
cg00101555	191	-1.565	0.1176	--+-	0.999983	2	39185781
cg00101602	191	0.439	0.6606	+++-	0.999983	10	73857843
cg00101629	191	0.483	0.6291	++--	0.999983	1	15068966
cg00101693	191	-0.679	0.4972	-+--	0.999983	10	70715578
cg00101715	191	0.575	0.5652	+-++	0.999983	3	101497475
cg00101729	191	-0.312	0.7549	--++	0.999983	6	137243228
cg00101895	191	-0.486	0.6271	+---	0.999983	6	108279135
cg00101940	191	-0.428	0.6685	+-+-	0.999983	16	85479301
cg00101986	191	0.38	0.7037	++-+	0.999983	1	25071756
cg00102023	191	0.184	0.8537	+-+-	0.999983	18	5295791
cg00102093	191	-0.023	0.9817	--+-	0.999983	1	232345923
cg00102166	191	-1.438	0.1504	+---	0.999983	1	43425337
cg00102183	191	-0.816	0.4147	+---	0.999983	1	109772439
cg00102512	191	-0.601	0.5479	+---	0.999983	2	129103162
cg00102726	191	0.072	0.9424	--++	0.999983	21	46897181
cg00102808	191	0.225	0.8223	-+-+	0.999983	16	620304
cg00102920	191	0.212	0.8325	+--+	0.999983	6	18156401
cg00102955	191	-0.855	0.3927	-+--	0.999983	1	150230345
cg00102996	191	0.136	0.8917	++--	0.999983	9	92220617
cg00103045	191	0.863	0.3879	+-++	0.999983	5	112196507
cg00103132	191	0.551	0.5818	+-+-	0.999983	1	45956932
cg00103209	191	-1.837	0.06616	-++-	0.999983	1	205053265
cg00103299	191	-1.217	0.2234	+---	0.999983	15	93362247
cg00103329	191	0.494	0.6215	++-+	0.999983	1	204121923
cg00103398	191	-0.316	0.752	--+-	0.999983	1	173834155
cg00103568	191	0.946	0.3443	+-++	0.999983	1	6659266
cg00103685	191	0.645	0.5188	++++	0.999983	14	75536130
cg00103778	191	-0.43	0.6671	+---	0.999983	20	30196041
cg00103783	191	0.497	0.619	-++-	0.999983	17	7487249
cg00103785	191	-0.824	0.4099	--+-	0.999983	1	155043322
cg00103908	191	0.508	0.6115	-+++	0.999983	1	3184106
cg00103961	191	-1.112	0.2661	+-+-	0.999983	20	62096129
cg00104072	191	0.099	0.9213	+++-	0.999983	6	85487766
cg00104131	191	-0.508	0.6116	--++	0.999983	3	138327850
cg00104167	191	0.759	0.4476	+-++	0.999983	16	86953195
cg00104267	191	1.61	0.1075	++++	0.999983	9	116102740
cg00104608	191	0.045	0.9641	-++-	0.999983	3	76146501
cg00104845	191	-1.359	0.1741	----	0.999983	5	140892370	NM_018926	NM_018914	NM_018929	NM_018917	NM_018923	NM_018913	NM_018928	NM_018927	NM_018921	NM_032403	NM_018922	NM_018920	3'UTR	3'UTR	3'UTR	3'UTR	3'UTR	3'UTR	3'UTR	3'UTR	3'UTR	3'UTR	3'UTR	3'UTR	3'UTR	3'UTR	3'UTR	3'UTR	3'UTR	3'UTR	3'UTR	3'UTR	3'UTR	3'UTR	3'UTR	3'UTR		CDMR	NA	5:140872467-140872619	5:140891341-140892957	Promoter_Associated
cg00105025	191	-0.403	0.6873	++--	0.999983	6	28973483
cg00105041	191	-0.096	0.9233	--++	0.999983	12	7777092
cg00105102	191	-1.944	0.05186	--+-	0.999983	1	156217178
cg00105253	191	-1.002	0.3165	++--	0.999983	14	105647194
cg00105306	191	1.118	0.2636	+-++	0.999983	15	85194978
cg00105400	191	-0.673	0.501	+-+-	0.999983	19	46216179
cg00105475	191	-0.859	0.3902	+-+-	0.999983	2	10696890
cg00105512	191	-0.22	0.8262	---+	0.999983	16	77245845
cg00105628	191	0.308	0.7584	-+++	0.999983	20	21087165
cg00105640	191	-0.422	0.6731	+-+-	0.999983	1	3691994
cg00105753	191	-0.757	0.4492	+---	0.999983	17	30437854
cg00105852	191	0.393	0.6946	+-++	0.999983	12	133100010
cg00106196	191	0.464	0.6427	+-++	0.999983	1	3172684
cg00106211	191	-0.449	0.6534	--++	0.999983	6	36514552
cg00106250	191	-1.563	0.1181	+---	0.999983	2	232329963
cg00106420	191	-0.464	0.6428	-+-+	0.999983	12	122711188
cg00106432	191	-0.088	0.9295	--++	0.999983	15	84540266
cg00106501	191	-0.826	0.409	+---	0.999983	15	41186668
cg00106609	191	-0.769	0.442	+---	0.999983	22	50714562
cg00106685	191	-0.615	0.5386	++--	0.999983	3	52720133
cg00106739	191	0.098	0.9217	+-+-	0.999983	5	177657311
cg00106744	191	-0.278	0.7809	-+-+	0.999983	21	27106928
cg00106767	191	-1.904	0.05685	----	0.999983	18	5241864
cg00106808	191	0.015	0.9884	--+-	0.999983	2	3045057
cg00106942	191	-0.455	0.6492	+---	0.999983	12	44200524
cg00107106	191	-0.055	0.9558	+-+-	0.999983	16	19181143
cg00107187	191	-0.891	0.373	----	0.999983	14	105070998
cg00107241	191	-0.469	0.639	---+	0.999983	1	29461070
cg00107285	191	1.058	0.2901	++++	0.999983	12	124409804
cg00107488	191	-1.418	0.1561	----	0.999983	22	19930437
cg00107490	191	0.373	0.7092	+-+-	0.999983	22	19509318
cg00107577	191	-0.423	0.6723	+-+-	0.999983	2	47136146
cg00107579	191	-0.056	0.9557	+-+-	0.999983	5	159398670
cg00107603	191	-0.825	0.4093	----	0.999983	19	19516022
cg00107606	191	-1.272	0.2034	-++-	0.999983	2	223177596
cg00107630	191	-0.165	0.869	++--	0.999983	9	120174408
cg00107631	191	0.432	0.6658	+-++	0.999983	16	86741267
cg00107632	191	0.482	0.6299	+++-	0.999983	4	37828500
cg00107682	191	0.494	0.6216	+++-	0.999983	15	96888959
cg00107772	191	0.116	0.9073	+-+-	0.999983	14	57261886
cg00107782	191	0.108	0.9139	---+	0.999983	1	151300621
cg00107890	191	0.065	0.9482	+---	0.999983	15	71492746
cg00107982	191	0.907	0.3645	--++	0.999983	22	37813098
cg00108038	191	-1.084	0.2783	--+-	0.999983	12	1609245
cg00108098	191	-0.65	0.5154	--+-	0.999983	3	122637664
cg00108108	191	-0.239	0.8113	++--	0.999983	16	88996870
cg00108277	191	-1.171	0.2415	---+	0.999983	3	49840710
cg00108282	191	-0.187	0.8517	--+-	0.999983	7	845047
cg00108454	191	-0.303	0.7617	+--+	0.999983	1	22963614
cg00108569	191	1.332	0.1829	++++	0.999983	22	24819864
cg00108694	191	0.492	0.6231	-++-	0.999983	5	55598438
cg00108715	191	-1.186	0.2356	+---	0.999983	3	52565015
cg00108716	191	-1.043	0.2967	---+	0.999983	1	228602400
cg00108873	191	-0.179	0.8583	+-+-	0.999983	9	138659743
cg00108894	191	-0.269	0.7879	+-+-	0.999983	7	138985930
cg00108944	191	-0.29	0.7721	----	0.999983	12	75784855
cg00108992	191	-0.636	0.5245	+-+-	0.999983	16	12192325
cg00109012	191	-0.068	0.946	+-+-	0.999983	4	166032621
cg00109062	191	0.54	0.5893	+++-	0.999983	20	39655980
cg00109076	191	1.495	0.1349	+--+	0.999983	13	88330463
cg00109131	191	-0.888	0.3747	--+-	0.999983	5	150683039
cg00109164	191	1.065	0.287	+++-	0.999983	1	167022611
cg00109274	191	-0.709	0.4783	----	0.999983	13	42623032
cg00109293	191	-0.569	0.5694	+-+-	0.999983	1	3149830
cg00109300	191	-0.281	0.7788	+++-	0.999983	6	143265806
cg00109302	191	-1.027	0.3046	---+	0.999983	3	147096098
cg00109344	191	-2.091	0.03656	+---	0.999983	9	116344532
cg00109356	191	-0.998	0.3182	----	0.999983	13	26625307
cg00109451	191	-0.909	0.3633	----	0.999983	10	88441339
cg00109465	191	-0.555	0.5786	+++-	0.999983	12	54121359
cg00109551	191	-0.398	0.6906	-+--	0.999983	13	113487346
cg00109703	191	-0.314	0.7539	++--	0.999983	20	39320005
cg00109764	191	-1.032	0.3021	-++-	0.999983	3	43811308
cg00109923	191	-1.019	0.3083	--+-	0.999983	7	6631520
cg00110039	191	-0.249	0.8035	+--+	0.999983	22	17638932
cg00110041	191	0.944	0.345	+-++	0.999983	15	81142343
cg00110192	191	0.034	0.973	+-+-	0.999983	15	67547258
cg00110277	191	0.077	0.9389	+-++	0.999983	10	97668174
cg00110578	191	-0.497	0.6189	+-+-	0.999983	6	25993015
cg00110609	191	1.155	0.2479	+-++	0.999983	16	4311799
cg00110623	191	-0.95	0.3419	+---	0.999983	5	150461116
cg00110675	191	1.389	0.1649	++-+	0.999983	6	31698047
cg00110688	191	-0.088	0.9295	--++	0.999983	12	93771303
cg00110724	191	0.407	0.6838	+--+	0.999983	8	144885851
cg00110769	191	1.946	0.05163	+++-	0.999983	1	110122089
cg00110785	191	-0.272	0.7857	--+-	0.999983	7	45927947
cg00110790	191	-0.707	0.4796	+-+-	0.999983	6	33655814
cg00110832	191	0.11	0.9125	+-++	0.999983	6	32121130
cg00110917	191	-2.128	0.03334	+---	0.999983	7	68000401
cg00111333	191	-1.344	0.179	+-+-	0.999983	1	198828249
cg00111335	191	2.69	0.007138	++++	0.999983	8	593194
cg00111359	191	0.176	0.8606	+--+	0.999983	2	26205029
cg00111613	191	0.176	0.8603	+--+	0.999983	3	126748873
cg00111629	191	0.67	0.503	-++-	0.999983	5	538396
cg00111665	191	-0.08	0.9363	+--+	0.999983	2	237120186
cg00111778	191	-0.96	0.3373	----	0.999983	2	3833127
cg00111826	191	0.665	0.506	+-++	0.999983	5	7983865
cg00111948	191	-0.597	0.5506	+-+-	0.999983	1	27691978
cg00111977	191	0.695	0.4872	+-++	0.999983	10	75401236
cg00111978	191	1.225	0.2205	+-+-	0.999983	2	102978529
cg00112091	191	-0.193	0.8467	--+-	0.999983	11	12696280
cg00112187	191	-0.228	0.82	+++-	0.999983	8	142653790
cg00112238	191	0.523	0.6011	+-++	0.999983	1	54719938
cg00112251	191	0.579	0.5628	+-+-	0.999983	1	19924203
cg00112260	191	0.277	0.7821	+--+	0.999983	1	32104920
cg00112309	191	-0.188	0.851	--++	0.999983	8	106787982
cg00112314	191	0.824	0.4102	+-++	0.999983	10	134607427
cg00112341	191	0.447	0.6551	+-++	0.999983	3	55991024
cg00112465	191	-0.585	0.5588	---+	0.999983	3	128719999
cg00112493	191	-1.131	0.2582	--+-	0.999983	4	110224951
cg00112517	191	-1.6	0.1097	-+--	0.999983	17	37783011
cg00112588	191	1.286	0.1983	+++-	0.999983	1	178061945
cg00112685	191	-1.19	0.2341	--+-	0.999983	19	11591190
cg00112780	191	0.493	0.6219	++-+	0.999983	1	228645462
cg00112798	191	-0.442	0.6586	-+--	0.999983	16	87619963
cg00112952	191	0.404	0.6864	-+++	0.999983	1	247616523
cg00113020	191	-0.555	0.5788	--+-	0.999983	19	55173482
cg00113050	191	0.311	0.7557	+--+	0.999983	10	102756314
cg00113051	191	-1.804	0.07125	+---	0.999983	11	47587410
cg00113096	191	-0.736	0.4614	-+--	0.999983	2	134119805
cg00113117	191	0.275	0.7832	-++-	0.999983	1	56946754
cg00113194	191	1.22	0.2226	+-++	0.999983	1	884869
cg00113208	191	0.336	0.7368	+-+-	0.999983	7	148395441
cg00113315	191	-0.708	0.4789	---+	0.999983	1	9098035
cg00113369	191	0.086	0.9314	--++	0.999983	1	2977861
cg00113554	191	0.428	0.6689	+-+-	0.999983	17	47840835
cg00113663	191	0.527	0.5982	+++-	0.999983	5	82243
cg00113712	191	-1.336	0.1817	----	0.999983	1	2386451
cg00113951	191	0.84	0.4011	++++	0.999983	12	121078090
cg00114008	191	0.403	0.6869	-+-+	0.999983	1	27114423
cg00114012	191	-0.203	0.839	+-+-	0.999983	9	130158144
cg00114029	191	1.013	0.3111	+-++	0.999983	1	35351407
cg00114132	191	-0.289	0.7728	+-+-	0.999983	18	8657945
cg00114159	191	-1.311	0.1898	+---	0.999983	16	85316101
cg00114312	191	-0.793	0.4279	-++-	0.999983	16	1420425
cg00114346	191	-0.236	0.8131	+-+-	0.999983	7	157207886
cg00114383	191	-0.623	0.533	---+	0.999983	16	28962172
cg00114393	191	-1.02	0.3076	--+-	0.999983	3	145879430
cg00114478	191	-0.857	0.3912	+---	0.999983	8	73658110
cg00114569	191	1.006	0.3143	+-++	0.999983	14	65239327
cg00114694	191	-0.623	0.533	--+-	0.999983	15	40644728
cg00114710	191	-1.859	0.063	----	0.999983	1	154473340
cg00114944	191	-1.097	0.2729	----	0.999983	6	139350067
cg00114963	191	-1.138	0.2551	+---	0.999983	11	120894690
cg00114966	191	-2.051	0.04023	+---	0.999983	1	197893920
cg00115040	191	1.24	0.2151	-+-+	0.999983	22	22011917
cg00115101	191	0.453	0.6507	++-+	0.999983	1	36689877
cg00115149	191	0.824	0.4099	+++-	0.999983	10	111735487
cg00115194	191	0.242	0.8085	+++-	0.999983	9	124978446
cg00115288	191	-0.14	0.8887	--++	0.999983	11	705892
cg00115297	191	1.336	0.1815	-++-	0.999983	15	83409459
cg00115313	191	-0.552	0.5809	--+-	0.999983	1	193029121
cg00115458	191	-0.198	0.8429	--++	0.999983	6	33141305
cg00115549	191	0.783	0.4338	++++	0.999983	8	21968255
cg00115567	191	-1.154	0.2485	+-+-	0.999983	6	44279361
cg00115639	191	0.179	0.858	+-+-	0.999983	17	54701692
cg00115654	191	1.042	0.2976	+-++	0.999983	9	136294920
cg00115747	191	-0.418	0.6758	+--+	0.999983	17	74940026
cg00115954	191	-0.378	0.7056	+-+-	0.999983	8	11536551
cg00115980	191	-1.408	0.1591	----	0.999983	1	207818434
cg00115984	191	-0.126	0.8998	+---	0.999983	9	32551741
cg00116092	191	1.291	0.1966	+-++	0.999983	1	217313044
cg00116172	191	-0.748	0.4547	----	0.999983	2	3389717
cg00116234	191	-1.206	0.2277	+---	0.999983	9	18474243
cg00116305	191	-1.491	0.1359	----	0.999983	8	31495132
cg00116315	191	1.065	0.2867	+-+-	0.999983	6	35466268
cg00116418	191	0.722	0.4706	+-+-	0.999983	8	921945
cg00116430	191	-1.477	0.1396	----	0.999983	1	94188268
cg00116628	191	-0.251	0.8021	-+-+	0.999983	5	111755514
cg00116658	191	-1.291	0.1967	+---	0.999983	1	231163673
cg00116699	191	1.43	0.1528	+++-	0.999983	2	240205260
cg00116766	191	-0.462	0.6438	++--	0.999983	16	9857614
cg00117005	191	0.658	0.5104	+-++	0.999983	6	33288995
cg00117018	191	-0.786	0.4319	--++	0.999983	8	145955983
cg00117172	191	-0.577	0.5642	+-+-	0.999983	1	25255838
cg00117237	191	-1.097	0.2726	----	0.999983	8	67318804
cg00117335	191	-0.879	0.3795	+-+-	0.999983	1	117206442
cg00117463	191	0.229	0.8191	-+-+	0.999983	6	151815241
cg00117599	191	-0.962	0.3359	+---	0.999983	17	45962589
cg00117600	191	-0.815	0.4151	-+--	0.999983	15	55611424
cg00117651	191	-0.996	0.3193	-+-+	0.999983	22	45809523
cg00117825	191	0.551	0.5818	+++-	0.999983	1	57004017
cg00117913	191	-1.371	0.1703	----	0.999983	8	100025388
cg00117914	191	-1.661	0.09669	--+-	0.999983	22	50479197
cg00118158	191	0.007	0.9946	+-++	0.999983	2	100629297
cg00118199	191	-0.26	0.7952	+--+	0.999983	7	51081616
cg00118229	191	0.201	0.8406	+++-	0.999983	21	44088420	NM_001001570	NM_001001577	NM_001001583	NM_001001575	Body	Body	5'UTR	Body	Body	Body	5'UTR	5'UTR	Body	Body	5'UTR	5'UTR	5'UTR	Body	5'UTR	Body	Body	Body	Body	Body			NA				NA
cg00118442	191	-1.106	0.2686	--+-	0.999983	10	7830125
cg00118507	191	0.419	0.675	--++	0.999983	1	113215934
cg00118542	191	1.166	0.2436	+-++	0.999983	7	52736744
cg00118684	191	-1.417	0.1565	-+-+	0.999983	18	13726609
cg00118783	191	-0.545	0.5859	+-+-	0.999983	16	1069760
cg00118808	191	0.144	0.8852	--++	0.999983	9	132097931
cg00118966	191	1.003	0.3158	+++-	0.999983	1	156556391
cg00118978	191	1.695	0.09009	+-++	0.999983	3	14597418
cg00118989	191	-0.168	0.8668	-+-+	0.999983	5	135701794
cg00119053	191	-0.444	0.6571	+---	0.999983	6	159549723
cg00119057	191	0.854	0.3931	++++	0.999983	18	32073462
cg00119073	191	0.437	0.6624	+-++	0.999983	3	187870713
cg00119079	191	1.103	0.2701	++++	0.999983	3	182880278
cg00119117	191	-0.741	0.4587	+-+-	0.999983	20	20349621
cg00119127	191	-0.401	0.6881	+-+-	0.999983	7	1422999
cg00119181	191	0.59	0.5553	++-+	0.999983	4	90758537
cg00119186	191	0.196	0.8444	+-+-	0.999983	1	158670124
cg00119197	191	0.642	0.5206	+-++	0.999983	4	103422974
cg00119241	191	0.177	0.8594	+-++	0.999983	1	15152595
cg00119279	191	-0.943	0.3458	--+-	0.999983	4	174427146
cg00119284	191	-0.502	0.616	-++-	0.999983	3	9904130
cg00119364	191	-1.58	0.1141	--+-	0.999983	3	138136952
cg00119387	191	-0.386	0.6994	---+	0.999983	5	156904544
cg00119460	191	-0.037	0.9707	---+	0.999983	6	30923743
cg00119670	191	-0.67	0.5026	--+-	0.999983	6	127795207
cg00119687	191	-0.471	0.6376	+-+-	0.999983	7	70252662
cg00119755	191	0.97	0.3319	+-++	0.999983	5	135103020
cg00119811	191	2.036	0.0417	+-++	0.999983	5	73092353
cg00119896	191	-0.629	0.5292	+---	0.999983	7	3083721
cg00119986	191	-0.338	0.7352	+-+-	0.999983	17	37774457
cg00120096	191	-0.615	0.5383	+--+	0.999983	17	42404197
cg00120147	191	0.953	0.3404	+++-	0.999983	16	55526963
cg00120210	191	-0.194	0.8459	-++-	0.999983	15	85259593
cg00120254	191	0.432	0.666	-+++	0.999983	6	166868904
cg00120286	191	-0.227	0.8208	--+-	0.999983	5	108784892
cg00120332	191	-1.356	0.175	--+-	0.999983	6	88432950
cg00120416	191	0.029	0.9766	++-+	0.999983	8	49785517
cg00120505	191	1.248	0.212	++++	0.999983	9	5655609
cg00120783	191	-0.233	0.816	+-+-	0.999983	17	1472873
cg00120810	191	0.423	0.6725	+-++	0.999983	3	11195317
cg00120825	191	-0.246	0.8054	+-+-	0.999983	1	2338738
cg00120948	191	2.302	0.02135	++++	0.999983	1	8484417
cg00121045	191	0.692	0.4892	--++	0.999983	16	1416053
cg00121135	191	-0.425	0.6709	++--	0.999983	16	88991343
cg00121147	191	-0.663	0.5072	--+-	0.999983	1	202976339
cg00121158	191	-0.224	0.8224	+-+-	0.999983	9	6757826
cg00121209	191	-0.971	0.3316	+---	0.999983	19	54606151
cg00121255	191	0.621	0.5346	--++	0.999983	6	114844832
cg00121339	191	-0.575	0.565	--++	0.999983	16	11127037
cg00121374	191	-0.79	0.4295	+---	0.999983	1	3392638
cg00121389	191	-0.442	0.6588	+-+-	0.999983	8	17555302
cg00121533	191	-0.976	0.3291	----	0.999983	1	75199117
cg00121551	191	-0.862	0.3889	--+-	0.999983	20	57766397
cg00121634	191	1.325	0.1853	+-+-	0.999983	3	169530027
cg00121640	191	-0.402	0.6877	--+-	0.999983	9	120176515
cg00121843	191	-0.314	0.7533	++--	0.999983	13	33924304
cg00121884	191	0.269	0.7878	+-+-	0.999983	20	3799732
cg00122254	191	-0.612	0.5405	+-+-	0.999983	1	46769320
cg00122347	191	-0.125	0.9002	+-+-	0.999983	10	104236741
cg00122406	191	1.229	0.2189	+-++	0.999983	8	26431736
cg00122628	191	0.397	0.6912	+++-	0.999983	8	134202359
cg00122659	191	-0.186	0.8524	--+-	0.999983	1	179801627
cg00122683	191	-0.411	0.6809	+++-	0.999983	6	160510345
cg00122765	191	-0.134	0.8931	+-+-	0.999983	17	29457918
cg00122840	191	-0.382	0.7028	--++	0.999983	5	36151998
cg00122851	191	0.546	0.585	+-++	0.999983	16	1413159
cg00122854	191	-0.15	0.8808	+-+-	0.999983	2	218898491
cg00122941	191	1.58	0.1141	+-++	0.999983	17	4613640
cg00122944	191	-0.828	0.4077	-++-	0.999983	10	6227266
cg00123017	191	-1.607	0.108	--+-	0.999983	2	3696748
cg00123035	191	0.015	0.988	+++-	0.999983	1	151319538
cg00123090	191	-1.969	0.04899	+---	0.999983	1	234667087
cg00123104	191	0.973	0.3306	++-+	0.999983	1	9884732
cg00123128	191	-0.554	0.5796	--+-	0.999983	4	3464702
cg00123181	191	-0.255	0.7985	+-+-	0.999983	6	31832796
cg00123317	191	-1.429	0.153	----	0.999983	12	70005043
cg00123333	191	-0.526	0.5992	-++-	0.999983	5	10291242
cg00123478	191	-1.748	0.08049	+---	0.999983	4	10458165
cg00123486	191	1.254	0.2097	+-++	0.999983	5	43067144
cg00123512	191	0.458	0.6467	+-+-	0.999983	16	30102919
cg00123762	191	1.837	0.06628	-+++	0.999983	6	41343697
cg00123906	191	-0.017	0.9863	+-+-	0.999983	8	143818127
cg00124004	191	0.483	0.6293	+++-	0.999983	8	87527257
cg00124009	191	-1.631	0.1028	----	0.999983	1	201439578
cg00124011	191	0.867	0.3857	-+-+	0.999983	1	14075958
cg00124045	191	-0.278	0.7807	---+	0.999983	10	134735893
cg00124095	191	-1.842	0.06541	----	0.999983	3	72305082
cg00124133	191	-1.547	0.1219	++--	0.999983	15	89476436
cg00124160	191	-1.074	0.2828	----	0.999983	7	142490954
cg00124175	191	0.971	0.3317	-+++	0.999983	20	17950611
cg00124213	191	1.172	0.241	-+++	0.999983	4	37977849
cg00124375	191	1.419	0.1559	-+++	0.999983	6	31698218
cg00124488	191	-1.037	0.2998	-+--	0.999983	6	31509762
cg00124774	191	-0.493	0.6222	+-+-	0.999983	1	44435563
cg00124920	191	-0.992	0.3213	+---	0.999983	1	178515751
cg00124993	191	-1.564	0.1178	+---	0.999983	5	135416412
cg00125048	191	-0.834	0.4043	+---	0.999983	5	176023439
[truncated: 14,384 more rows]
[truncated: 17 more columns]
