# Supplementary material for: Investigating the Epigenetic Landscape of Major Depressive Disorder: A Genome-Wide Meta-Analysis of DNA Methylation Data, Including New Insights into Stochastic Epigenetic Mutations and Epivariations
Source: Biomedicines. 2024 Sep 25;12(10):2181. doi: 10.3390/biomedicines12102181 (PMC11505239; doi:10.3390/biomedicines12102181)
Supplement: Supplementary file 1 [file biomedicines-12-02181-s001.zip › Supplementary Table S5.xlsx]

## Sheet: Fisher_adjustment
Blood GeneEML
Gene	Pvalue
ABCA7	0.013972
ABHD16A	0.00148395
ABLIM2	0.0430424
ACACB	0.033678
ACIN1	0.0284087
ADAMTS14	0.0180686
ADCYAP1R1	0.00578442
ADGRA3	0.0497395
ALDH3B2	0.0142399
ALOX12-AS1	0.0155515
ALPK3	0.0327721
ANO10	0.0452665
APC2	0.024154
ARHGAP22	0.0321362
ARRDC2	0.0285517
ATF6	0.00819926
ATG4B	0.0243523
ATP1B3	0.0255852
ATP6V1G2	0.0376134
ATXN1	0.0482151
ATXN7L1	0.0402889
AXIN2	0.0475058
BANP	0.0381452
BCL2L14	0.0121376
BMERB1	0.0406251
BOLA1	0.0320078
C12orf76	0.0254505
C3	0.0201529
CA6	0.0271145
CAMSAP1	0.0486929
CASP8	0.0323763
CCDC187	0.0461488
CCDC40	0.00542934
CDH18-AS1	0.0102747
CDK18	0.00496804
CEP128	0.0211296
CFAP251	0.0495109
CFAP58-DT	0.0400775
CLHC1	0.0402523
CNPPD1	0.0377834
COL5A3	0.0206579
CPEB1-AS1	0.0362893
CPZ	0.0446375
CRISPLD2	0.0279144
CRYL1	0.0309471
DBNL	0.0347859
DCDC2C	0.0413895
DDX51	0.00334914
DELE1	0.0262638
DHX16	0.0208713
Brain GeneEML
Gene	Pvalue
AGPAT4	0.0339319
DPH3P1	0.00279399
HLA-DQB1	0.0182663
KIRREL1	0.00497613
NPY	0.0401436
RFTN2	0.0492336
SAC3D1	0.0146793
TCFL5	0.00450145
TDH	0.0149702
TECTA	0.0175445
