# Supplementary material for: Investigating the Epigenetic Landscape of Major Depressive Disorder: A Genome-Wide Meta-Analysis of DNA Methylation Data, Including New Insights into Stochastic Epigenetic Mutations and Epivariations
Source: Biomedicines. 2024 Sep 25;12(10):2181. doi: 10.3390/biomedicines12102181 (PMC11505239; doi:10.3390/biomedicines12102181)
Supplement: Supplementary file 1 [file biomedicines-12-02181-s001.zip › Supplementary Table S6.xlsx]

## Sheet: KEGG-BP-BLOOD
KEGG_Pathways
Enrichment FDR	nGenes	Pathway Genes	Fold Enrichment	Pathway	URL	Genes
0.0230012	3	32	15.3221	Path:hsa04136 Autophagy-other	http://www.genome.jp/kegg-bin/show_pathway?hsa04136	ATG4B MTOR ULK2
0.0452132	3	47	10.4321	Path:hsa04973 Carbohydrate digestion and absorption	http://www.genome.jp/kegg-bin/show_pathway?hsa04973	ATP1B3 PIK3CB TAS1R2
0.00254415	7	147	7.78265	Path:hsa05224 Breast cancer	http://www.genome.jp/kegg-bin/show_pathway?hsa05224	APC2 MTOR LRP5 NOTCH1 PIK3CB AXIN2 FZD6
0.00254415	7	148	7.73007	Path:hsa05226 Gastric cancer	http://www.genome.jp/kegg-bin/show_pathway?hsa05226	APC2 MTOR LRP5 PIK3CB TERT AXIN2 FZD6
0.0315361	4	86	7.60166	Path:hsa05210 Colorectal cancer	http://www.genome.jp/kegg-bin/show_pathway?hsa05210	APC2 MTOR PIK3CB AXIN2
0.00410411	7	167	6.8506	Path:hsa05225 Hepatocellular carcinoma	http://www.genome.jp/kegg-bin/show_pathway?hsa05225	APC2 MTOR LRP5 PIK3CB TERT AXIN2 FZD6
0.0113514	6	155	6.32654	Path:hsa04150 mTOR signaling pathway	http://www.genome.jp/kegg-bin/show_pathway?hsa04150	MTOR LRP5 PIK3CB RPS6KA2 FZD6 ULK2
0.0315361	5	141	5.79559	Path:hsa04936 Alcoholic liver disease	http://www.genome.jp/kegg-bin/show_pathway?hsa04936	ACACB C3 TRAF3 SCD5 CASP8
0.0315361	5	142	5.75478	Path:hsa05017 Spinocerebellar ataxia	http://www.genome.jp/kegg-bin/show_pathway?hsa05017	FGF14 MTOR PIK3CB ATXN1 ULK2
0.00134594	11	331	5.4314	Path:hsa05165 Human papillomavirus infection	http://www.genome.jp/kegg-bin/show_pathway?hsa05165	APC2 LAMB4 MTOR NOTCH1 PIK3CB HES6 TERT TRAF3 AXIN2 FZD6 CASP8
0.0267204	6	194	5.05471	Path:hsa05167 Kaposi sarcoma-associated herpesvirus infection	http://www.genome.jp/kegg-bin/show_pathway?hsa05167	MTOR PIK3CB RPS27A C3 TRAF3 CASP8
0.00554567	10	384	4.25614	Path:hsa05010 Alzheimer disease	http://www.genome.jp/kegg-bin/show_pathway?hsa05010	APC2 ATF6 MTOR LRP5 PIK3CB RTN4 AXIN2 FZD6 CASP8 ULK2
0.00606367	11	476	3.77688	Path:hsa05022 Pathways of neurodegeneration-multiple diseases	http://www.genome.jp/kegg-bin/show_pathway?hsa05022	APC2 ATF6 MTOR LRP5 RPS27A ATXN1 AXIN2 FZD6 CASP8 SNCAIP ULK2
0.0113514	11	530	3.39206	Path:hsa05200 Pathways in cancer	http://www.genome.jp/kegg-bin/show_pathway?hsa05200	APC2 LAMB4 MTOR LRP5 NOTCH1 PIK3CB TERT TRAF3 AXIN2 FZD6 CASP8
Biological_Process
Enrichment FDR	nGenes	Pathway Genes	Fold Enrichment	Pathway	URL	Genes
0.0169131	5	71	11.5096	GO:0001756 somitogenesis	http://amigo.geneontology.org/amigo/term/GO:0001756	PAX1 PCDH8 NOTCH1 AXIN2 XRCC2
0.0207963	5	79	10.344	GO:0051057 positive reg. of small GTPase mediated signal transduction	http://amigo.geneontology.org/amigo/term/GO:0051057	MCF2L NOTCH1 PIK3CB ADCYAP1R1 RTN4
0.00904677	9	244	6.02837	GO:0060560 developmental growth involved in morphogenesis	http://amigo.geneontology.org/amigo/term/GO:0060560	ULK2 DBNL RTN4 SYT2 MAP3K13 PTK7 NOTCH1 RARG OLFM1
0.0169131	8	229	5.70954	GO:0009952 anterior/posterior pattern specification	http://amigo.geneontology.org/amigo/term/GO:0009952	HES6 LRP5 PAX1 PCDH8 NOTCH1 AXIN2 RARG XRCC2
0.0215942	9	313	4.69943	GO:0060485 mesenchyme development	http://amigo.geneontology.org/amigo/term/GO:0060485	RADIL PTK7 RTN4 PAX1 NOTCH1 ZNF750 AXIN2 MTOR OLFM1
0.00467541	13	473	4.49189	GO:0016055 Wnt signaling pathway	http://amigo.geneontology.org/amigo/term/GO:0016055	PTK7 APC2 TNFAIP3 FZD6 FAM53B LRP5 AXIN2 CPZ UBAC2 NOTCH1 TERT GPC6 RARG
0.00467541	13	475	4.47298	GO:0198738 cell-cell signaling by wnt	http://amigo.geneontology.org/amigo/term/GO:0198738	PTK7 APC2 TNFAIP3 FZD6 FAM53B LRP5 AXIN2 CPZ UBAC2 NOTCH1 TERT GPC6 RARG
0.0197556	10	377	4.33516	GO:0003002 regionalization	http://amigo.geneontology.org/amigo/term/GO:0003002	HES6 LRP5 C3 PAX1 PCDH8 NOTCH1 AXIN2 RARG IFT140 XRCC2
0.0147269	12	491	3.99436	GO:0007389 pattern specification proc.	http://amigo.geneontology.org/amigo/term/GO:0007389	APC2 CCDC40 HES6 LRP5 C3 PAX1 PCDH8 NOTCH1 AXIN2 RARG IFT140 XRCC2
0.00709076	14	580	3.945	GO:1905114 cell surface receptor signaling pathway involved in cell-cell signali	http://amigo.geneontology.org/amigo/term/GO:1905114	PTK7 APC2 TNFAIP3 FZD6 FAM53B LRP5 AXIN2 CPZ C3 UBAC2 NOTCH1 TERT GPC6 RARG
0.0147269	14	644	3.55295	GO:0120035 reg. of plasma membrane bounded cell projection organization	http://amigo.geneontology.org/amigo/term/GO:0120035	ULK2 DBNL RTN4 GAK KIF13B DTNBP1 MAP3K13 DPYSL3 EPHB2 MTOR PTK7 WRAP73 TRPM2 IFT140
0.0169131	13	598	3.55295	GO:0007507 heart development	http://amigo.geneontology.org/amigo/term/GO:0007507	MEF2A ALPK3 CCDC40 RPS6KA2 ACACB PTK7 RTN4 NOTCH1 AXIN2 IFT140 MTOR CASP8 OLFM1
0.0147269	14	660	3.46682	GO:0031344 reg. of cell projection organization	http://amigo.geneontology.org/amigo/term/GO:0031344	ULK2 DBNL RTN4 GAK KIF13B DTNBP1 MAP3K13 DPYSL3 EPHB2 MTOR PTK7 WRAP73 TRPM2 IFT140
0.000399581	24	1150	3.41083	GO:0072359 circulatory system development	http://amigo.geneontology.org/amigo/term/GO:0072359	KRIT1 MEF2A TMEM204 EPHB2 ALPK3 CCDC40 LRP5 SMOC2 RTN4 NOTCH1 PIK3CB RPS6KA2 ACACB PTK7 C3 ARHGAP22 TERT AXIN2 IFT140 MTOR HDAC5 CASP8 OLFM1 TNFAIP3
0.00329668	20	975	3.35253	GO:0022603 reg. of anatomical structure morphogenesis	http://amigo.geneontology.org/amigo/term/GO:0022603	KRIT1 ULK2 DBNL SMOC2 RTN4 SYT2 KIF13B DTNBP1 MAP3K13 PTK7 TNFAIP3 C3 MKLN1 EPHB2 NOTCH1 TERT FZD6 GPC6 PIK3CB CAMSAP1
0.0169131	15	765	3.20462	GO:0001944 vasculature development	http://amigo.geneontology.org/amigo/term/GO:0001944	KRIT1 TMEM204 EPHB2 LRP5 SMOC2 RTN4 NOTCH1 PIK3CB PTK7 C3 ARHGAP22 TERT HDAC5 CASP8 TNFAIP3
0.0147269	17	902	3.08027	GO:0035239 tube morphogenesis	http://amigo.geneontology.org/amigo/term/GO:0035239	KRIT1 EPHB2 CCDC40 LRP5 SMOC2 RTN4 NOTCH1 PIK3CB PTK7 C3 ARHGAP22 TERT FZD6 RARG HDAC5 CASP8 TNFAIP3
0.00467541	22	1237	2.9067	GO:0048646 anatomical structure formation involved in morphogenesis	http://amigo.geneontology.org/amigo/term/GO:0048646	KRIT1 EPHB2 NCMAP SMOC2 RTN4 NOTCH1 PIK3CB MEF2A PTK7 TNFAIP3 C3 PAX1 ARHGAP22 PCDH8 TERT FZD6 AXIN2 RARG XRCC2 HDAC5 CASP8 OLFM1
0.0147269	19	1123	2.76516	GO:0035295 tube development	http://amigo.geneontology.org/amigo/term/GO:0035295	KRIT1 EPHB2 CCDC40 LRP5 SMOC2 RTN4 NOTCH1 PIK3CB CRISPLD2 PTK7 C3 ARHGAP22 TERT FZD6 RARG IFT140 HDAC5 CASP8 TNFAIP3
0.0181525	22	1483	2.42454	GO:2000026 reg. of multicellular organismal development	http://amigo.geneontology.org/amigo/term/GO:2000026	KRIT1 ULK2 DBNL HES6 SMOC2 RTN4 MAP3K13 ACACB C3 EPHB2 NOTCH1 TERT AXIN2 RARG NCMAP XRCC2 MTOR ACIN1 PIK3CB CASP8 TNFAIP3 IRF4
