# Supplementary material for: Investigating the Epigenetic Landscape of Major Depressive Disorder: A Genome-Wide Meta-Analysis of DNA Methylation Data, Including New Insights into Stochastic Epigenetic Mutations and Epivariations
Source: Biomedicines. 2024 Sep 25;12(10):2181. doi: 10.3390/biomedicines12102181 (PMC11505239; doi:10.3390/biomedicines12102181)
Supplement: Supplementary file 1 [file biomedicines-12-02181-s001.zip › Supplementary Table S7.xlsx]

## Sheet: KEGG-BP-BRAIN
KEGG_Pathways
Enrichment FDR	nGenes	Pathway Genes	Fold Enrichment	Pathway	URL	Genes
0.0627658	1	58	56.3571	Path:hsa04923 Reg. of lipolysis in adipocytes	http://www.genome.jp/kegg-bin/show_pathway?hsa04923	NPY
0.0627658	1	62	52.7212	Path:hsa00561 Glycerolipid metabolism	http://www.genome.jp/kegg-bin/show_pathway?hsa00561	AGPAT4
0.0627658	1	69	47.3727	Path:hsa04920 Adipocytokine signaling pathway	http://www.genome.jp/kegg-bin/show_pathway?hsa04920	NPY
0.0672766	1	99	33.0173	Path:hsa00564 Glycerophospholipid metabolism	http://www.genome.jp/kegg-bin/show_pathway?hsa00564	AGPAT4
Biological_Process
Enrichment FDR	nGenes	Pathway Genes	Fold Enrichment	Pathway	URL	Genes
0.0396692	1	3	1089.57	GO:0032899 reg. of neurotrophin production	http://amigo.geneontology.org/amigo/term/GO:0032899	NPY
0.0396692	1	3	1089.57	GO:0032902 nerve growth factor production	http://amigo.geneontology.org/amigo/term/GO:0032902	NPY
0.0396692	1	4	817.179	GO:0032097 positive reg. of response to food	http://amigo.geneontology.org/amigo/term/GO:0032097	NPY
0.0396692	1	4	817.179	GO:0032100 positive reg. of appetite	http://amigo.geneontology.org/amigo/term/GO:0032100	NPY
0.0396692	1	4	817.179	GO:0032106 positive reg. of response to extracellular stimulus	http://amigo.geneontology.org/amigo/term/GO:0032106	NPY
0.0396692	1	4	817.179	GO:0032109 positive reg. of response to nutrient levels	http://amigo.geneontology.org/amigo/term/GO:0032109	NPY
0.0396692	1	4	817.179	GO:1904000 positive reg. of eating behavior	http://amigo.geneontology.org/amigo/term/GO:1904000	NPY
0.0396692	1	5	653.743	GO:0002865 negative reg. of acute inflammatory response to antigenic stimulus	http://amigo.geneontology.org/amigo/term/GO:0002865	NPY
0.0396692	1	5	653.743	GO:0032898 neurotrophin production	http://amigo.geneontology.org/amigo/term/GO:0032898	NPY
0.0396692	1	7	466.959	GO:0033227 dsRNA transport	http://amigo.geneontology.org/amigo/term/GO:0033227	RFTN2
0.0396692	1	7	466.959	GO:0045915 positive reg. of catecholamine metabolic proc.	http://amigo.geneontology.org/amigo/term/GO:0045915	NPY
0.0396692	1	7	466.959	GO:0097017 renal protein absorption	http://amigo.geneontology.org/amigo/term/GO:0097017	KIRREL1
0.0441912	1	9	363.19	GO:0033240 positive reg. of cellular amine metabolic proc.	http://amigo.geneontology.org/amigo/term/GO:0033240	NPY
0.0460265	1	10	326.871	GO:0008343 adult feeding behavior	http://amigo.geneontology.org/amigo/term/GO:0008343	NPY
0.0476447	1	11	297.156	GO:2000253 positive reg. of feeding behavior	http://amigo.geneontology.org/amigo/term/GO:2000253	NPY
